# Supplementary material for: Benzyl 2-benzyl-4-[(3aS,7aR)-2,3,3a,4,5,6,7,7a-octa­hydro-1H-isoindol-2-yl]-4-oxobutano­ate
Source: Acta Crystallogr Sect E Struct Rep Online. 2012 Sep 5;68(Pt 10):o2853. doi: 10.1107/S1600536812037567 (PMC3470212; doi:10.1107/S1600536812037567)
Supplement: Supplementary file 1 [file e-68-o2853-sup1.cif]

##############################################################################
#                                                                            #
# This CIF contains the data in a paper accepted for publication in          #
# Acta Crystallographica Section E. It conforms to the requirements of       #
# Notes for Authors for Acta Crystallographica Section E, and has been       #
# peer reviewed under the auspices of the IUCr Commission on Journals.       #
#                                                                            #
# Full details of the Crystallographic Information File format               #
# are given in the paper "The Crystallographic Information File (CIF):       #
# a New Standard Archive File for Crystallography" by S. R. Hall, F. H.      #
# Allen and I. D. Brown [Acta Cryst. (1991), A47, 655-685].                  #
#                                                                            #
# The current version of the core CIF dictionary is obtainable from          #
# ftp://ftp.iucr.org/pub/cif_core.dic.                                       #
#                                                                            #
# Software is freely available for graphical display of the structure(s)     #
# in this CIF. For information consult the CIF software page                 #
# http://www.iucr.org/resources/cif/software.                                #
#                                                                            #
# This file may be used for bona fide research purposes within the           #
# scientific community so long as proper attribution is given to the journal # 
# article from which it was obtained.                                        #
#                                                                            #
##############################################################################
data_global
_audit_creation_method     SHELXL-97
_journal_data_validation_number     ?
_journal_date_recd_electronic     2012-08-22
_journal_date_accepted     2012-08-31
_journal_name_full     'Acta Crystallographica, Section E'
_journal_year     2012
_journal_volume     68
_journal_issue     10
_journal_page_first     o2853
_journal_page_last     o2853
_journal_paper_category     QO
_journal_paper_doi     10.1107/S1600536812037567
_journal_coeditor_code     HG5245
_publ_contact_author_name     'Zhenhua Shang  '
_publ_contact_author_address
;
College of Chemical and Pharmaceutical Engineering,
Hebei University of Science and Technology,
Hebei Research Center of Pharmaceutical and Chemical Engineering,
State Key Laboratory Breeding Base-Hebei Province Key Laboratory
of Molecular Chemistry for Drug,
Shijiazhuang 050018, People's Republic of China
;
_publ_contact_author_email     zhenhuashang@yahoo.com.cn
_publ_contact_author_fax     ?
_publ_contact_author_phone     ?
_publ_section_title
;\
Benzyl
2-benzyl-4-[(3a<i>S</i>,7a<i>R</i>)-2,3,3a,4,5,6,7,7a-octahydro-1<i>H</i>-\
isoindol-2-yl]-4-oxobutanoate
;
loop_
    _publ_author_name
    _publ_author_footnote
    _publ_author_address
    'Zhenhua Shang ' .
;
College of Chemical and Pharmaceutical Engineering,
Hebei University of Science and Technology,
Hebei Research Center of Pharmaceutical and Chemical Engineering,
State Key Laboratory Breeding Base--Hebei Province Key Laboratory
of Molecular Chemistry for Drugs,
Shijiazhuang 050018, People's Republic of China
;
    'Longpeng Xu ' .
;
College of Chemical and Pharmaceutical Engineering,
Hebei University of Science and Technology,
Shijiazhuang 050018, People's Republic of China
;
    'Ligang Zheng' .
;
Zhongqi Pharmacy (Shijiazhang),
Shijiazhuang Pharmaceutical Group Co., Ltd (CSPC) ,
Shijiazhuang 050051, People's Republic of China
;
    'Yong Zhang ' .
;
College of Chemical and Pharmaceutical Engineering,
Hebei University of Science and Technology,
Shijiazhuang 050018, People's Republic of China
;
data_I
_chemical_name_systematic
;
Benzyl 2-benzyl-4-[(3a<i>S</i>,7a<i>R</i>)-2,3,3a,4,5,6,7,7a-
octahydro-1<i>H</i>-isoindol-2-yl]-4-oxobutanoate
;
_chemical_name_common     ?
_chemical_formula_moiety     'C26 H31 N O3'
_chemical_formula_sum     'C26 H31 N O3'
_chemical_formula_structural     ?
_chemical_formula_analytical     ?
_chemical_formula_iupac     'C26 H31 N O3'
_chemical_formula_weight     405.52
_symmetry_cell_setting     triclinic
_symmetry_space_group_name_H-M     'P 1'
_symmetry_space_group_name_Hall     'P 1'
loop_
    _symmetry_equiv_pos_as_xyz
    'x, y, z'
_cell_length_a     5.8542(12)
_cell_length_b     9.0365(18)
_cell_length_c     11.352(2)
_cell_angle_alpha     108.59(3)
_cell_angle_beta     93.94(3)
_cell_angle_gamma     101.23(3)
_cell_volume     552.7(2)
_cell_formula_units_Z     1
_cell_measurement_reflns_used     1681
_cell_measurement_theta_min     1.9118
_cell_measurement_theta_max     27.9024
_cell_measurement_temperature     294(2)
_exptl_crystal_description     plate
_exptl_crystal_colour     colorless
_exptl_crystal_size_max     0.16
_exptl_crystal_size_mid     0.14
_exptl_crystal_size_min     0.10
_exptl_crystal_density_diffrn     1.218
_exptl_crystal_density_meas     ?
_exptl_crystal_density_method     'not measured'
_exptl_crystal_F_000     218
_exptl_absorpt_coefficient_mu     0.079
_exptl_absorpt_correction_type     multi-scan
_exptl_absorpt_process_details     '(CrystalClear; Rigaku, 2005)'
_exptl_absorpt_correction_T_min     0.9875
_exptl_absorpt_correction_T_max     0.9922
_exptl_special_details
;
;
_diffrn_ambient_temperature     294(2)
_diffrn_radiation_type     MoK\a
_diffrn_radiation_wavelength     0.71073
_diffrn_radiation_source     'rotating anode'
_diffrn_radiation_monochromator     multilayer
_diffrn_measurement_device_type     'Rigaku Saturn70 CCD'
_diffrn_measurement_method     '\w scans'
_diffrn_detector_area_resol_mean     7.31
_diffrn_reflns_number     5536
_diffrn_reflns_av_R_equivalents     0.0492
_diffrn_reflns_av_sigmaI/netI     0.0881
_diffrn_reflns_theta_min     1.91
_diffrn_reflns_theta_max     27.86
_diffrn_reflns_theta_full     27.86
_diffrn_measured_fraction_theta_max     0.984
_diffrn_measured_fraction_theta_full     0.984
_diffrn_reflns_limit_h_min     -7
_diffrn_reflns_limit_h_max     7
_diffrn_reflns_limit_k_min     -11
_diffrn_reflns_limit_k_max     10
_diffrn_reflns_limit_l_min     -14
_diffrn_reflns_limit_l_max     14
_diffrn_standards_number     0
_diffrn_standards_interval_count     0
_diffrn_standards_interval_time     0
_diffrn_standards_decay_%     0
_refine_special_details
;
Refinement of <i>F</i>^2^ against ALL reflections. The weighted <i>R</i>-factor
<i>wR</i> and goodness of fit <i>S</i> are based on <i>F</i>^2^, conventional
<i>R</i>-factors <i>R</i> are based on <i>F</i>, with <i>F</i> set to zero for
negative <i>F</i>^2^. The threshold expression of <i>F</i>^2^ >
\s(<i>F</i>^2^) is used only for calculating <i>R</i>-factors(gt) <i>etc</i>.
and is not relevant to the choice of reflections for refinement.
<i>R</i>-factors based on <i>F</i>^2^ are statistically about twice as large
as those based on <i>F</i>, and <i>R</i>- factors based on ALL data will be
even larger.
;
_reflns_number_total     2588
_reflns_number_gt     1424
_reflns_threshold_expression     I>2sigma(I)
_refine_ls_structure_factor_coef     Fsqd
_refine_ls_matrix_type     full
_refine_ls_R_factor_all     0.0673
_refine_ls_R_factor_gt     0.0428
_refine_ls_wR_factor_gt     0.0929
_refine_ls_wR_factor_ref     0.1056
_refine_ls_goodness_of_fit_ref     0.888
_refine_ls_restrained_S_all     0.888
_refine_ls_number_reflns     2588
_refine_ls_number_parameters     271
_refine_ls_number_restraints     3
_refine_ls_hydrogen_treatment     constr
_refine_ls_weighting_scheme     calc
_refine_ls_weighting_details
                 'calc w=1/[\s^2^(Fo^2^)+(0.0499P)^2^] where P=(Fo^2^+2Fc^2^)/3'
_atom_sites_solution_hydrogens     geom
_atom_sites_solution_primary     direct
_atom_sites_solution_secondary     difmap
_refine_ls_shift/su_max     0.002
_refine_ls_shift/su_mean     0.000
_refine_diff_density_max     0.177
_refine_diff_density_min     -0.204
_refine_ls_extinction_method     none
_refine_ls_extinction_coef     ?
_refine_ls_abs_structure_details     'None, Friedel Pairs merged'
_refine_ls_abs_structure_Flack     ?
loop_
    _atom_type_symbol
    _atom_type_description
    _atom_type_scat_dispersion_real
    _atom_type_scat_dispersion_imag
    _atom_type_scat_source
    'C' 'C' 0.0033 0.0000
                         'International Tables Vol C Tables 4.2.6.8 and 6.1.1.4'
    'H' 'H' 0.0000 0.0000
                         'International Tables Vol C Tables 4.2.6.8 and 6.1.1.4'
    'N' 'N' 0.0061 0.0000
                         'International Tables Vol C Tables 4.2.6.8 and 6.1.1.4'
    'O' 'O' 0.0106 0.0000
                         'International Tables Vol C Tables 4.2.6.8 and 6.1.1.4'
_computing_data_collection     'CrystalClear (Rigaku, 2005)'
_computing_cell_refinement     'CrystalClear (Rigaku, 2005)'
_computing_data_reduction     'CrystalClear (Rigaku, 2005)'
_computing_structure_solution     'SHELXS97 (Sheldrick, 2008)'
_computing_structure_refinement     'SHELXL97 (Sheldrick, 2008)'
_computing_molecular_graphics     'SHELXTL (Sheldrick, 2008)'
_computing_publication_material     'SHELXTL (Sheldrick, 2008)'
loop_
    _atom_site_type_symbol
    _atom_site_label
    _atom_site_fract_x
    _atom_site_fract_y
    _atom_site_fract_z
    _atom_site_U_iso_or_equiv
    _atom_site_adp_type
    _atom_site_calc_flag
    _atom_site_refinement_flags
    _atom_site_occupancy
    _atom_site_symmetry_multiplicity
    _atom_site_disorder_assembly
    _atom_site_disorder_group
    O O1 -0.1006(3) 0.2391(3) 0.4493(2) 0.0461(6) Uani d . 1 1 . .
    O O2 0.2379(5) 0.2088(3) 0.7354(3) 0.0781(9) Uani d . 1 1 . .
    O O3 0.0275(4) 0.3929(3) 0.7968(2) 0.0530(6) Uani d . 1 1 . .
    N N1 0.1082(4) 0.0726(3) 0.3389(2) 0.0414(7) Uani d . 1 1 . .
    C C1 0.3247(5) 0.0184(4) 0.3070(3) 0.0460(8) Uani d . 1 1 . .
    H H1A 0.3538 -0.0562 0.3485 0.055 Uiso calc R 1 1 . .
    H H1B 0.4599 0.1083 0.3300 0.055 Uiso calc R 1 1 . .
    C C2 0.2709(5) -0.0637(4) 0.1651(3) 0.0388(7) Uani d . 1 1 . .
    H H2 0.3633 -0.1449 0.1378 0.047 Uiso calc R 1 1 . .
    C C3 0.3173(6) 0.0541(4) 0.0949(3) 0.0500(9) Uani d . 1 1 . .
    H H3A 0.2529 0.1458 0.1348 0.060 Uiso calc R 1 1 . .
    H H3B 0.4858 0.0921 0.1003 0.060 Uiso calc R 1 1 . .
    C C4 0.2112(7) -0.0190(5) -0.0407(4) 0.0660(11) Uani d . 1 1 . .
    H H4A 0.2796 -0.1082 -0.0821 0.079 Uiso calc R 1 1 . .
    H H4B 0.2458 0.0602 -0.0819 0.079 Uiso calc R 1 1 . .
    C C5 -0.0515(7) -0.0771(5) -0.0518(4) 0.0683(12) Uani d . 1 1 . .
    H H5A -0.1179 -0.1232 -0.1398 0.082 Uiso calc R 1 1 . .
    H H5B -0.1199 0.0131 -0.0131 0.082 Uiso calc R 1 1 . .
    C C6 -0.1126(6) -0.2014(4) 0.0109(3) 0.0551(10) Uani d . 1 1 . .
    H H6A -0.0674 -0.2984 -0.0369 0.066 Uiso calc R 1 1 . .
    H H6B -0.2816 -0.2274 0.0102 0.066 Uiso calc R 1 1 . .
    C C7 0.0077(5) -0.1453(4) 0.1451(3) 0.0422(8) Uani d . 1 1 . .
    H H7 -0.0069 -0.2393 0.1719 0.051 Uiso calc R 1 1 . .
    C C8 -0.0910(5) -0.0199(4) 0.2404(3) 0.0452(8) Uani d . 1 1 . .
    H H8A -0.1499 0.0490 0.2014 0.054 Uiso calc R 1 1 . .
    H H8B -0.2179 -0.0713 0.2748 0.054 Uiso calc R 1 1 . .
    C C9 0.0902(5) 0.2018(4) 0.4337(3) 0.0352(7) Uani d . 1 1 . .
    C C10 0.3132(5) 0.3000(4) 0.5201(3) 0.0392(7) Uani d . 1 1 . .
    H H10A 0.4084 0.3610 0.4772 0.047 Uiso calc R 1 1 . .
    H H10B 0.4018 0.2282 0.5389 0.047 Uiso calc R 1 1 . .
    C C11 0.2690(5) 0.4157(4) 0.6433(3) 0.0383(7) Uani d . 1 1 . .
    H H11 0.1502 0.4708 0.6243 0.046 Uiso calc R 1 1 . .
    C C12 0.4942(6) 0.5424(4) 0.7134(3) 0.0505(9) Uani d . 1 1 . .
    H H12A 0.4676 0.5993 0.7976 0.061 Uiso calc R 1 1 . .
    H H12B 0.6203 0.4888 0.7205 0.061 Uiso calc R 1 1 . .
    C C13 0.5688(5) 0.6615(4) 0.6478(3) 0.0400(7) Uani d . 1 1 . .
    C C14 0.4546(6) 0.7839(4) 0.6598(3) 0.0517(9) Uani d . 1 1 . .
    H H14 0.3265 0.7878 0.7040 0.062 Uiso calc R 1 1 . .
    C C15 0.5261(7) 0.9007(4) 0.6076(3) 0.0639(11) Uani d . 1 1 . .
    H H15 0.4469 0.9826 0.6171 0.077 Uiso calc R 1 1 . .
    C C16 0.7108(7) 0.8964(5) 0.5428(4) 0.0687(11) Uani d . 1 1 . .
    H H16 0.7600 0.9756 0.5082 0.082 Uiso calc R 1 1 . .
    C C17 0.8251(7) 0.7751(6) 0.5284(4) 0.0755(13) Uani d . 1 1 . .
    H H17 0.9516 0.7715 0.4831 0.091 Uiso calc R 1 1 . .
    C C18 0.7548(6) 0.6577(5) 0.5804(4) 0.0589(10) Uani d . 1 1 . .
    H H18 0.8339 0.5756 0.5697 0.071 Uiso calc R 1 1 . .
    C C19 0.1781(6) 0.3255(4) 0.7267(3) 0.0439(8) Uani d . 1 1 . .
    C C20 -0.0779(7) 0.3150(5) 0.8789(3) 0.0586(10) Uani d . 1 1 . .
    H H20A -0.0677 0.2035 0.8495 0.070 Uiso calc R 1 1 . .
    H H20B -0.2432 0.3172 0.8749 0.070 Uiso calc R 1 1 . .
    C C21 0.0366(6) 0.3918(4) 1.0121(3) 0.0465(8) Uani d . 1 1 . .
    C C22 0.2699(6) 0.4696(5) 1.0456(4) 0.0586(10) Uani d . 1 1 . .
    H H22 0.3625 0.4787 0.9838 0.070 Uiso calc R 1 1 . .
    C C23 0.3670(8) 0.5339(5) 1.1696(4) 0.0681(11) Uani d . 1 1 . .
    H H23 0.5252 0.5862 1.1909 0.082 Uiso calc R 1 1 . .
    C C24 0.2340(9) 0.5220(5) 1.2627(4) 0.0724(12) Uani d . 1 1 . .
    H H24 0.3005 0.5667 1.3467 0.087 Uiso calc R 1 1 . .
    C C25 0.0015(9) 0.4432(5) 1.2297(4) 0.0730(13) Uani d . 1 1 . .
    H H25 -0.0898 0.4315 1.2915 0.088 Uiso calc R 1 1 . .
    C C26 -0.0973(7) 0.3812(4) 1.1053(4) 0.0564(9) Uani d . 1 1 . .
    H H26 -0.2565 0.3316 1.0840 0.068 Uiso calc R 1 1 . .
loop_
    _atom_site_aniso_label
    _atom_site_aniso_U_11
    _atom_site_aniso_U_22
    _atom_site_aniso_U_33
    _atom_site_aniso_U_12
    _atom_site_aniso_U_13
    _atom_site_aniso_U_23
    O1 0.0369(12) 0.0497(13) 0.0454(14) 0.0100(10) 0.0056(10) 0.0075(11)
    O2 0.122(2) 0.0620(17) 0.083(2) 0.0488(17) 0.0506(18) 0.0457(16)
    O3 0.0657(15) 0.0563(15) 0.0471(15) 0.0236(12) 0.0191(12) 0.0233(12)
    N1 0.0273(13) 0.0517(16) 0.0349(15) 0.0075(12) -0.0012(11) 0.0028(13)
    C1 0.0328(17) 0.056(2) 0.044(2) 0.0137(14) 0.0036(15) 0.0085(16)
    C2 0.0368(16) 0.0396(18) 0.0369(18) 0.0121(13) 0.0034(13) 0.0070(14)
    C3 0.0440(18) 0.055(2) 0.055(2) 0.0111(16) 0.0147(16) 0.0213(18)
    C4 0.088(3) 0.079(3) 0.042(2) 0.028(2) 0.017(2) 0.028(2)
    C5 0.084(3) 0.079(3) 0.035(2) 0.025(2) -0.0119(19) 0.010(2)
    C6 0.057(2) 0.048(2) 0.042(2) 0.0109(17) -0.0080(17) -0.0052(17)
    C7 0.0438(18) 0.0321(17) 0.042(2) 0.0040(14) 0.0001(15) 0.0054(15)
    C8 0.0309(16) 0.052(2) 0.0377(19) 0.0009(14) -0.0017(14) 0.0019(15)
    C9 0.0310(15) 0.0403(17) 0.0323(17) 0.0027(13) 0.0034(12) 0.0130(14)
    C10 0.0348(16) 0.0454(18) 0.0341(18) 0.0055(13) 0.0028(13) 0.0116(15)
    C11 0.0441(17) 0.0372(17) 0.0297(17) 0.0082(14) -0.0007(14) 0.0082(14)
    C12 0.062(2) 0.0398(19) 0.042(2) 0.0000(16) -0.0092(16) 0.0134(16)
    C13 0.0426(18) 0.0352(17) 0.0335(17) 0.0024(13) -0.0067(14) 0.0063(13)
    C14 0.067(2) 0.046(2) 0.042(2) 0.0200(18) 0.0127(17) 0.0092(16)
    C15 0.087(3) 0.041(2) 0.062(3) 0.018(2) 0.007(2) 0.015(2)
    C16 0.079(3) 0.055(2) 0.068(3) -0.003(2) 0.002(2) 0.028(2)
    C17 0.048(2) 0.097(4) 0.082(3) 0.005(2) 0.017(2) 0.038(3)
    C18 0.049(2) 0.059(2) 0.070(3) 0.0163(18) 0.0054(19) 0.022(2)
    C19 0.0541(19) 0.0417(19) 0.0372(19) 0.0149(16) 0.0051(15) 0.0132(15)
    C20 0.059(2) 0.072(3) 0.052(2) 0.0118(19) 0.0156(19) 0.030(2)
    C21 0.058(2) 0.044(2) 0.047(2) 0.0195(17) 0.0160(17) 0.0224(17)
    C22 0.061(2) 0.065(2) 0.053(2) 0.018(2) 0.0123(19) 0.021(2)
    C23 0.074(3) 0.062(3) 0.067(3) 0.017(2) 0.005(2) 0.021(2)
    C24 0.114(4) 0.057(3) 0.047(3) 0.030(3) 0.000(3) 0.015(2)
    C25 0.115(4) 0.059(3) 0.057(3) 0.026(3) 0.038(3) 0.028(2)
    C26 0.069(2) 0.053(2) 0.055(2) 0.0170(18) 0.023(2) 0.0240(19)
_geom_special_details
;
All e.s.d.'s (except the e.s.d. in the dihedral angle between two l.s. planes)
are estimated using the full covariance matrix. The cell e.s.d.'s are taken
into account individually in the estimation of e.s.d.'s in distances, angles
and torsion angles; correlations between e.s.d.'s in cell parameters are only
used when they are defined by crystal symmetry. An approximate (isotropic)
treatment of cell e.s.d.'s is used for estimating e.s.d.'s involving l.s.
planes.
;
loop_
    _geom_bond_atom_site_label_1
    _geom_bond_atom_site_label_2
    _geom_bond_site_symmetry_2
    _geom_bond_distance
    _geom_bond_publ_flag
    O1 C9 . 1.236(3) ?
    O2 C19 . 1.204(4) ?
    O3 C19 . 1.334(4) ?
    O3 C20 . 1.440(4) ?
    N1 C9 . 1.340(4) ?
    N1 C8 . 1.468(4) ?
    N1 C1 . 1.473(4) ?
    C1 C2 . 1.524(4) ?
    C1 H1A . 0.9700 ?
    C1 H1B . 0.9700 ?
    C2 C3 . 1.516(4) ?
    C2 C7 . 1.541(4) ?
    C2 H2 . 0.9800 ?
    C3 C4 . 1.501(5) ?
    C3 H3A . 0.9700 ?
    C3 H3B . 0.9700 ?
    C4 C5 . 1.507(6) ?
    C4 H4A . 0.9700 ?
    C4 H4B . 0.9700 ?
    C5 C6 . 1.512(5) ?
    C5 H5A . 0.9700 ?
    C5 H5B . 0.9700 ?
    C6 C7 . 1.515(5) ?
    C6 H6A . 0.9700 ?
    C6 H6B . 0.9700 ?
    C7 C8 . 1.532(4) ?
    C7 H7 . 0.9800 ?
    C8 H8A . 0.9700 ?
    C8 H8B . 0.9700 ?
    C9 C10 . 1.507(4) ?
    C10 C11 . 1.529(4) ?
    C10 H10A . 0.9700 ?
    C10 H10B . 0.9700 ?
    C11 C19 . 1.495(5) ?
    C11 C12 . 1.539(4) ?
    C11 H11 . 0.9800 ?
    C12 C13 . 1.509(5) ?
    C12 H12A . 0.9700 ?
    C12 H12B . 0.9700 ?
    C13 C18 . 1.373(5) ?
    C13 C14 . 1.376(4) ?
    C14 C15 . 1.379(5) ?
    C14 H14 . 0.9300 ?
    C15 C16 . 1.348(5) ?
    C15 H15 . 0.9300 ?
    C16 C17 . 1.364(6) ?
    C16 H16 . 0.9300 ?
    C17 C18 . 1.381(6) ?
    C17 H17 . 0.9300 ?
    C18 H18 . 0.9300 ?
    C20 C21 . 1.493(5) ?
    C20 H20A . 0.9700 ?
    C20 H20B . 0.9700 ?
    C21 C22 . 1.374(5) ?
    C21 C26 . 1.375(4) ?
    C22 C23 . 1.372(5) ?
    C22 H22 . 0.9300 ?
    C23 C24 . 1.374(6) ?
    C23 H23 . 0.9300 ?
    C24 C25 . 1.372(7) ?
    C24 H24 . 0.9300 ?
    C25 C26 . 1.379(6) ?
    C25 H25 . 0.9300 ?
    C26 H26 . 0.9300 ?
loop_
    _geom_angle_atom_site_label_1
    _geom_angle_atom_site_label_2
    _geom_angle_atom_site_label_3
    _geom_angle_site_symmetry_1
    _geom_angle_site_symmetry_3
    _geom_angle
    _geom_angle_publ_flag
    C19 O3 C20 . . 117.8(3) ?
    C9 N1 C8 . . 121.5(2) ?
    C9 N1 C1 . . 127.0(2) ?
    C8 N1 C1 . . 110.9(2) ?
    N1 C1 C2 . . 102.8(2) ?
    N1 C1 H1A . . 111.2 ?
    C2 C1 H1A . . 111.2 ?
    N1 C1 H1B . . 111.2 ?
    C2 C1 H1B . . 111.2 ?
    H1A C1 H1B . . 109.1 ?
    C3 C2 C1 . . 112.5(3) ?
    C3 C2 C7 . . 111.5(3) ?
    C1 C2 C7 . . 102.8(3) ?
    C3 C2 H2 . . 109.9 ?
    C1 C2 H2 . . 109.9 ?
    C7 C2 H2 . . 109.9 ?
    C4 C3 C2 . . 112.4(3) ?
    C4 C3 H3A . . 109.1 ?
    C2 C3 H3A . . 109.1 ?
    C4 C3 H3B . . 109.1 ?
    C2 C3 H3B . . 109.1 ?
    H3A C3 H3B . . 107.8 ?
    C3 C4 C5 . . 110.2(3) ?
    C3 C4 H4A . . 109.6 ?
    C5 C4 H4A . . 109.6 ?
    C3 C4 H4B . . 109.6 ?
    C5 C4 H4B . . 109.6 ?
    H4A C4 H4B . . 108.1 ?
    C4 C5 C6 . . 111.2(3) ?
    C4 C5 H5A . . 109.4 ?
    C6 C5 H5A . . 109.4 ?
    C4 C5 H5B . . 109.4 ?
    C6 C5 H5B . . 109.4 ?
    H5A C5 H5B . . 108.0 ?
    C5 C6 C7 . . 112.8(3) ?
    C5 C6 H6A . . 109.0 ?
    C7 C6 H6A . . 109.0 ?
    C5 C6 H6B . . 109.0 ?
    C7 C6 H6B . . 109.0 ?
    H6A C6 H6B . . 107.8 ?
    C6 C7 C8 . . 115.5(3) ?
    C6 C7 C2 . . 114.9(3) ?
    C8 C7 C2 . . 102.4(2) ?
    C6 C7 H7 . . 107.8 ?
    C8 C7 H7 . . 107.8 ?
    C2 C7 H7 . . 107.8 ?
    N1 C8 C7 . . 105.1(2) ?
    N1 C8 H8A . . 110.7 ?
    C7 C8 H8A . . 110.7 ?
    N1 C8 H8B . . 110.7 ?
    C7 C8 H8B . . 110.7 ?
    H8A C8 H8B . . 108.8 ?
    O1 C9 N1 . . 121.5(3) ?
    O1 C9 C10 . . 121.5(3) ?
    N1 C9 C10 . . 117.0(2) ?
    C9 C10 C11 . . 113.3(2) ?
    C9 C10 H10A . . 108.9 ?
    C11 C10 H10A . . 108.9 ?
    C9 C10 H10B . . 108.9 ?
    C11 C10 H10B . . 108.9 ?
    H10A C10 H10B . . 107.7 ?
    C19 C11 C10 . . 110.2(3) ?
    C19 C11 C12 . . 109.0(3) ?
    C10 C11 C12 . . 111.7(3) ?
    C19 C11 H11 . . 108.6 ?
    C10 C11 H11 . . 108.6 ?
    C12 C11 H11 . . 108.6 ?
    C13 C12 C11 . . 112.4(3) ?
    C13 C12 H12A . . 109.1 ?
    C11 C12 H12A . . 109.1 ?
    C13 C12 H12B . . 109.1 ?
    C11 C12 H12B . . 109.1 ?
    H12A C12 H12B . . 107.9 ?
    C18 C13 C14 . . 117.9(3) ?
    C18 C13 C12 . . 122.6(3) ?
    C14 C13 C12 . . 119.5(3) ?
    C13 C14 C15 . . 121.3(3) ?
    C13 C14 H14 . . 119.3 ?
    C15 C14 H14 . . 119.3 ?
    C16 C15 C14 . . 120.1(3) ?
    C16 C15 H15 . . 119.9 ?
    C14 C15 H15 . . 119.9 ?
    C15 C16 C17 . . 119.7(4) ?
    C15 C16 H16 . . 120.2 ?
    C17 C16 H16 . . 120.2 ?
    C16 C17 C18 . . 120.6(4) ?
    C16 C17 H17 . . 119.7 ?
    C18 C17 H17 . . 119.7 ?
    C13 C18 C17 . . 120.4(3) ?
    C13 C18 H18 . . 119.8 ?
    C17 C18 H18 . . 119.8 ?
    O2 C19 O3 . . 122.4(3) ?
    O2 C19 C11 . . 125.2(3) ?
    O3 C19 C11 . . 112.3(3) ?
    O3 C20 C21 . . 112.9(3) ?
    O3 C20 H20A . . 109.0 ?
    C21 C20 H20A . . 109.0 ?
    O3 C20 H20B . . 109.0 ?
    C21 C20 H20B . . 109.0 ?
    H20A C20 H20B . . 107.8 ?
    C22 C21 C26 . . 118.7(3) ?
    C22 C21 C20 . . 123.1(3) ?
    C26 C21 C20 . . 118.2(3) ?
    C23 C22 C21 . . 120.5(4) ?
    C23 C22 H22 . . 119.8 ?
    C21 C22 H22 . . 119.8 ?
    C22 C23 C24 . . 120.9(4) ?
    C22 C23 H23 . . 119.5 ?
    C24 C23 H23 . . 119.5 ?
    C25 C24 C23 . . 118.9(4) ?
    C25 C24 H24 . . 120.6 ?
    C23 C24 H24 . . 120.6 ?
    C24 C25 C26 . . 120.2(4) ?
    C24 C25 H25 . . 119.9 ?
    C26 C25 H25 . . 119.9 ?
    C21 C26 C25 . . 120.8(4) ?
    C21 C26 H26 . . 119.6 ?
    C25 C26 H26 . . 119.6 ?
loop_
    _geom_torsion_atom_site_label_1
    _geom_torsion_atom_site_label_2
    _geom_torsion_atom_site_label_3
    _geom_torsion_atom_site_label_4
    _geom_torsion_site_symmetry_1
    _geom_torsion_site_symmetry_2
    _geom_torsion_site_symmetry_3
    _geom_torsion_site_symmetry_4
    _geom_torsion
    _geom_torsion_publ_flag
    C9 N1 C1 C2 . . . . -149.7(3) ?
    C8 N1 C1 C2 . . . . 21.3(3) ?
    N1 C1 C2 C3 . . . . 83.2(3) ?
    N1 C1 C2 C7 . . . . -36.9(3) ?
    C1 C2 C3 C4 . . . . -166.1(3) ?
    C7 C2 C3 C4 . . . . -51.2(4) ?
    C2 C3 C4 C5 . . . . 59.6(4) ?
    C3 C4 C5 C6 . . . . -59.5(4) ?
    C4 C5 C6 C7 . . . . 52.5(4) ?
    C5 C6 C7 C8 . . . . 73.6(4) ?
    C5 C6 C7 C2 . . . . -45.4(4) ?
    C3 C2 C7 C6 . . . . 44.2(4) ?
    C1 C2 C7 C6 . . . . 165.0(3) ?
    C3 C2 C7 C8 . . . . -81.8(3) ?
    C1 C2 C7 C8 . . . . 38.9(3) ?
    C9 N1 C8 C7 . . . . 174.7(3) ?
    C1 N1 C8 C7 . . . . 3.2(3) ?
    C6 C7 C8 N1 . . . . -151.8(3) ?
    C2 C7 C8 N1 . . . . -26.1(3) ?
    C8 N1 C9 O1 . . . . 7.4(4) ?
    C1 N1 C9 O1 . . . . 177.6(3) ?
    C8 N1 C9 C10 . . . . -172.3(3) ?
    C1 N1 C9 C10 . . . . -2.2(4) ?
    O1 C9 C10 C11 . . . . 15.8(4) ?
    N1 C9 C10 C11 . . . . -164.5(3) ?
    C9 C10 C11 C19 . . . . 73.2(3) ?
    C9 C10 C11 C12 . . . . -165.5(2) ?
    C19 C11 C12 C13 . . . . -167.8(3) ?
    C10 C11 C12 C13 . . . . 70.1(3) ?
    C11 C12 C13 C18 . . . . -104.7(4) ?
    C11 C12 C13 C14 . . . . 78.3(4) ?
    C18 C13 C14 C15 . . . . -1.0(5) ?
    C12 C13 C14 C15 . . . . 176.1(3) ?
    C13 C14 C15 C16 . . . . 0.3(5) ?
    C14 C15 C16 C17 . . . . 0.5(6) ?
    C15 C16 C17 C18 . . . . -0.6(6) ?
    C14 C13 C18 C17 . . . . 0.9(5) ?
    C12 C13 C18 C17 . . . . -176.1(4) ?
    C16 C17 C18 C13 . . . . -0.2(6) ?
    C20 O3 C19 O2 . . . . -4.4(5) ?
    C20 O3 C19 C11 . . . . 178.4(3) ?
    C10 C11 C19 O2 . . . . 36.0(4) ?
    C12 C11 C19 O2 . . . . -86.9(4) ?
    C10 C11 C19 O3 . . . . -146.9(3) ?
    C12 C11 C19 O3 . . . . 90.2(3) ?
    C19 O3 C20 C21 . . . . 100.6(4) ?
    O3 C20 C21 C22 . . . . -29.7(5) ?
    O3 C20 C21 C26 . . . . 151.6(3) ?
    C26 C21 C22 C23 . . . . 0.6(5) ?
    C20 C21 C22 C23 . . . . -178.1(3) ?
    C21 C22 C23 C24 . . . . 0.0(6) ?
    C22 C23 C24 C25 . . . . 0.6(6) ?
    C23 C24 C25 C26 . . . . -1.8(6) ?
    C22 C21 C26 C25 . . . . -1.9(5) ?
    C20 C21 C26 C25 . . . . 176.9(4) ?
    C24 C25 C26 C21 . . . . 2.5(6) ?
