# Supplementary material for: Benzyl 2-benzyl-4-[(3aS,7aR)-2,3,3a,4,5,6,7,7a-octa­hydro-1H-isoindol-2-yl]-4-oxobutano­ate
Source: Acta Crystallogr Sect E Struct Rep Online. 2012 Sep 5;68(Pt 10):o2853. doi: 10.1107/S1600536812037567 (PMC3470212; doi:10.1107/S1600536812037567)
Supplement: Supplementary file 2 [file e-68-o2853-Isup2.hkl]

# 
# h,k,l, Fc-squared, Fo-squared, sigma(Fo-squared) and status flag 
# 
data_I
_shelx_title ' shelxl in P1' 
_shelx_refln_list_code          4 
_shelx_F_calc_maximum       37.34 
_exptl_crystal_F_000       218.00 
_reflns_d_resolution_high  0.7604 
 
loop_ 
 _symmetry_equiv_pos_as_xyz 
 'x, y, z' 
 
_cell_length_a     5.8542 
_cell_length_b     9.0365 
_cell_length_c    11.3515 
_cell_angle_alpha 108.587 
_cell_angle_beta   93.941 
_cell_angle_gamma 101.231 
 
_shelx_F_squared_multiplier     1.000 
 
loop_ 
 _refln_index_h 
 _refln_index_k 
 _refln_index_l 
 _refln_F_squared_calc 
 _refln_F_squared_meas 
 _refln_F_squared_sigma 
 _refln_observed_status 
   2   0   0      561.41      500.86      9.93 o 
   3   0   0      216.27      219.60      5.56 o 
   4   0   0       26.81       30.00      2.32 o 
   5   0   0       59.81       60.39      3.44 o 
   6   0   0        5.26        4.62      3.66 o 
   7   0   0        3.84        5.06      2.32 o 
  -7   1   0        1.33        1.38      1.33 o 
  -6   1   0        0.21        0.42      1.43 o 
  -5   1   0       21.50       22.84      2.20 o 
  -4   1   0       35.83       34.68      1.53 o 
  -3   1   0       77.62       76.75      1.85 o 
  -2   1   0       14.12       14.38      0.59 o 
   0   1   0      121.53       80.91     28.56 o 
   1   1   0     1202.95     1051.87     26.22 o 
   2   1   0      101.37       96.24      1.64 o 
   3   1   0       16.83       17.18      2.09 o 
   4   1   0       38.19       41.63      3.11 o 
   5   1   0       52.34       54.33      3.69 o 
   6   1   0        6.17        3.75      3.73 o 
   7   1   0        2.73        2.26      3.16 o 
  -7   2   0        1.71        1.67      2.69 o 
  -6   2   0        0.32        0.91      1.28 o 
  -5   2   0       21.46       19.97      1.21 o 
  -4   2   0      142.78      148.76      3.96 o 
  -3   2   0      296.52      304.08     10.05 o 
  -2   2   0      127.03      119.53      2.22 o 
   0   2   0     1332.24     1462.32     57.25 o 
   1   2   0      132.11      119.94      1.66 o 
   2   2   0      154.83      160.93      7.95 o 
   3   2   0       68.50       71.17      1.58 o 
   4   2   0        8.95        8.04      2.38 o 
   5   2   0        2.82        2.78      2.14 o 
   6   2   0        6.54        7.11      2.57 o 
   7   2   0        2.36        1.76      2.94 o 
  -7   3   0        2.46        2.31      4.42 o 
  -6   3   0        6.01        5.56      2.28 o 
  -5   3   0       51.07       51.86      3.04 o 
  -4   3   0       17.27       18.18      1.01 o 
  -3   3   0      159.92      180.88      3.36 o 
  -2   3   0       51.40       53.75      1.15 o 
  -1   3   0      338.19      314.96      3.60 o 
   0   3   0       19.79       18.79      0.75 o 
   1   3   0       31.56       34.75      1.98 o 
   2   3   0       33.97       35.08      1.50 o 
   3   3   0       11.74       13.43      1.68 o 
   4   3   0       24.89       22.78      1.67 o 
   5   3   0       13.13       14.79      2.25 o 
   6   3   0        0.55        0.82      1.27 o 
  -7   4   0        0.99        1.57      3.53 o 
  -6   4   0       33.79       30.31      4.76 o 
  -5   4   0       37.65       37.35      2.83 o 
  -4   4   0       59.38       58.90      2.44 o 
  -3   4   0       15.45       15.39      1.08 o 
  -2   4   0      509.56      499.68     11.42 o 
  -1   4   0      261.51      269.34      8.44 o 
   0   4   0       22.93       23.97      1.05 o 
   1   4   0       29.00       34.29      2.65 o 
   2   4   0       66.63       69.49      3.30 o 
   3   4   0       72.37       72.00      3.66 o 
   4   4   0       31.47       28.61      2.36 o 
   5   4   0        1.52        1.22      1.27 o 
   6   4   0        6.76        3.59      2.91 o 
  -7   5   0        0.12        0.62      1.81 o 
  -6   5   0        8.24        8.12      3.94 o 
  -5   5   0       45.18       41.10      2.25 o 
  -4   5   0       20.24       18.57      1.17 o 
  -3   5   0       23.86       23.13      1.12 o 
  -2   5   0       49.85       49.55      2.13 o 
  -1   5   0       89.76       87.22      2.53 o 
   0   5   0       31.42       36.70      3.00 o 
   1   5   0       89.02      108.23      5.97 o 
   2   5   0       15.48       13.58      1.03 o 
   3   5   0        9.49        9.32      2.29 o 
   4   5   0       16.70       14.23      4.25 o 
   5   5   0        4.85        4.20      2.60 o 
  -7   6   0        5.95        6.76      3.27 o 
  -6   6   0        6.55        5.66      1.97 o 
  -5   6   0       16.11       17.37      3.58 o 
  -4   6   0        5.32        6.01      1.52 o 
  -3   6   0       12.87       15.09      1.32 o 
  -2   6   0        4.40        4.17      0.90 o 
  -1   6   0        2.59        2.80      0.65 o 
   0   6   0       35.28       42.07      2.61 o 
   1   6   0       20.36       23.04      3.06 o 
   2   6   0       29.79       31.06      1.69 o 
   3   6   0       10.99       10.12      1.78 o 
   4   6   0        3.08        2.09      2.37 o 
   5   6   0        6.78        6.83      4.05 o 
  -6   7   0        2.69        2.78      1.98 o 
  -5   7   0        0.08        0.46      1.60 o 
  -4   7   0        2.52        1.73      1.27 o 
  -3   7   0       24.95       24.28      1.59 o 
  -2   7   0       22.40       21.70      1.82 o 
  -1   7   0       10.19        8.11      3.83 o 
   0   7   0       46.08       52.65      3.03 o 
   1   7   0        4.74        4.34      2.19 o 
   2   7   0       16.21       11.65      1.78 o 
   3   7   0        1.33        0.75      1.20 o 
   4   7   0        1.48        1.24      2.28 o 
  -6   8   0        2.25        1.41      1.39 o 
  -5   8   0        2.00        1.91      1.56 o 
  -4   8   0       14.01       13.95      2.73 o 
  -3   8   0        2.34        1.28      1.02 o 
  -2   8   0        4.21        4.18      1.41 o 
  -1   8   0        0.78        0.92      1.70 o 
   0   8   0       27.28       34.92      3.32 o 
   1   8   0       58.20       72.48      4.63 o 
   2   8   0        6.99        5.01      1.92 o 
   3   8   0        0.54       -0.09      2.15 o 
   4   8   0        1.43        0.52      2.20 o 
  -5   9   0        0.16        0.51      1.54 o 
  -4   9   0        1.16        1.21      1.82 o 
  -3   9   0       19.10       18.32      1.91 o 
  -2   9   0        4.99        3.02      3.54 o 
  -1   9   0       30.48       27.79      3.79 o 
   0   9   0       16.48       20.27      3.78 o 
   1   9   0        7.49        8.44      2.12 o 
   2   9   0        3.11        3.15      1.54 o 
   3   9   0        1.65        0.82      2.45 o 
  -5  10   0        2.43        1.73      6.77 o 
  -4  10   0        0.39       -0.15      0.97 o 
  -3  10   0        4.71        3.01      1.64 o 
  -2  10   0        6.81        4.41      3.02 o 
  -1  10   0        8.22        7.82      2.29 o 
   0  10   0        0.97        2.20      1.81 o 
   1  10   0        0.81        1.01      1.82 o 
  -3  11   0        2.13        1.20      3.86 o 
  -2  11   0        1.76        1.95      1.61 o 
  -1  11   0        2.42        2.11      1.74 o 
   0 -11   1        0.18        0.22      1.51 o 
   1 -11   1        2.47        1.60      3.61 o 
   2 -11   1        8.89        8.98      4.17 o 
   3 -11   1        0.80        2.04      3.60 o 
  -2 -10   1        0.84        0.75      0.85 o 
  -1 -10   1        2.65        3.58      1.57 o 
   0 -10   1        2.81        2.66      2.49 o 
   1 -10   1        5.88        7.25      2.72 o 
   2 -10   1        2.54        1.99      2.03 o 
   3 -10   1        0.84        0.35      2.09 o 
   4 -10   1        1.96        1.81      2.25 o 
   5 -10   1        2.27        2.39      2.26 o 
  -3  -9   1        5.48        7.01      3.86 o 
  -2  -9   1       11.72       10.75      2.97 o 
  -1  -9   1       11.27        8.25      2.91 o 
   0  -9   1       33.58       39.34      3.79 o 
   1  -9   1       14.79       13.33      2.21 o 
   2  -9   1       15.34       13.91      2.26 o 
   3  -9   1        7.33        6.86      2.24 o 
   4  -9   1        2.93        3.68      2.19 o 
   5  -9   1        3.81        2.20      2.00 o 
   6  -9   1        2.64        2.96      2.25 o 
  -4  -8   1        3.20        2.99      2.36 o 
  -3  -8   1        5.91        4.85      2.62 o 
  -2  -8   1       19.08       19.88      4.26 o 
  -1  -8   1       52.21       59.39      4.30 o 
   0  -8   1       21.27       27.88      3.11 o 
   1  -8   1        1.42        2.47      1.79 o 
   2  -8   1       14.82       12.59      2.70 o 
   3  -8   1       18.22       17.52      1.74 o 
   4  -8   1       11.47       10.06      2.22 o 
   5  -8   1        8.95        7.38      2.52 o 
   6  -8   1        2.07        1.12      1.45 o 
  -4  -7   1        2.76        2.89      3.90 o 
  -3  -7   1        6.95        6.90      1.76 o 
  -2  -7   1       20.57       26.35      4.90 o 
  -1  -7   1        7.69        9.21      2.32 o 
   0  -7   1       13.70       17.54      1.84 o 
   1  -7   1        2.78        3.01      2.01 o 
   2  -7   1      102.40      106.25      6.18 o 
   3  -7   1       61.22       59.55      2.33 o 
   4  -7   1       28.33       28.22      1.69 o 
   5  -7   1       15.33       18.76      2.68 o 
   6  -7   1       10.02       10.18      2.34 o 
  -5  -6   1        2.89        2.02      3.08 o 
  -4  -6   1       15.59       14.74      4.10 o 
  -3  -6   1        2.12        1.57      1.05 o 
  -2  -6   1        8.24       10.30      1.40 o 
  -1  -6   1        2.30        1.33      0.84 o 
   0  -6   1        9.79       11.18      1.28 o 
   1  -6   1        0.82        0.61      1.37 o 
   2  -6   1       23.26       24.45      1.61 o 
   3  -6   1        0.30        0.14      0.37 o 
   4  -6   1       20.98       21.80      1.31 o 
   5  -6   1       22.07       21.83      2.39 o 
   6  -6   1        1.83        0.92      1.24 o 
   7  -6   1        1.31        1.08      1.63 o 
  -6  -5   1       17.26       19.72      5.87 o 
  -5  -5   1       13.09       11.62      7.90 o 
  -4  -5   1        9.25        8.38      2.66 o 
  -3  -5   1       29.44       30.20      2.01 o 
  -2  -5   1       18.77       18.13      1.75 o 
  -1  -5   1       73.71       89.16      4.62 o 
   0  -5   1       47.41       55.33      2.29 o 
   1  -5   1      375.35      363.70      4.57 o 
   2  -5   1      215.53      215.49      5.87 o 
   3  -5   1       22.38       22.60      1.02 o 
   4  -5   1       48.14       51.33      2.50 o 
   5  -5   1       53.35       57.85      3.47 o 
   6  -5   1        7.38        8.94      3.91 o 
   7  -5   1        2.89        5.25      2.91 o 
  -6  -4   1        1.24        1.45      5.26 o 
  -5  -4   1        4.00        2.72      2.22 o 
  -4  -4   1       13.05       14.29      3.15 o 
  -3  -4   1        2.37        2.26      1.15 o 
  -2  -4   1      214.09      237.67     10.44 o 
  -1  -4   1       24.17       33.57      1.90 o 
   0  -4   1       33.29       37.90      1.22 o 
   1  -4   1      722.12      668.34      8.50 o 
   2  -4   1      237.29      240.96      5.18 o 
   3  -4   1       57.74       59.24      1.67 o 
   4  -4   1       29.00       34.32      1.54 o 
   5  -4   1       10.36        8.92      1.20 o 
   6  -4   1        1.25        0.97      1.69 o 
   7  -4   1        2.95        4.71      2.65 o 
  -6  -3   1        5.52        6.41      3.21 o 
  -5  -3   1        0.99        0.93      1.80 o 
  -4  -3   1       11.98       13.19      1.89 o 
  -3  -3   1       55.55       58.33      3.13 o 
  -2  -3   1       68.87       72.50      2.37 o 
  -1  -3   1      134.37      164.10      5.46 o 
   0  -3   1      449.04      475.07     27.03 o 
   1  -3   1      255.73      235.40      3.26 o 
   2  -3   1      160.30      149.91      4.75 o 
   3  -3   1       87.93       93.33      2.41 o 
   4  -3   1       22.67       22.90      1.00 o 
   5  -3   1       17.78       16.61      1.35 o 
   6  -3   1       20.66       21.27      3.81 o 
   7  -3   1        1.53        0.73      2.67 o 
  -7  -2   1        0.15        0.78      1.50 o 
  -6  -2   1        2.65        3.76      3.06 o 
  -5  -2   1       14.88       17.42      2.81 o 
  -4  -2   1       26.22       26.75      2.64 o 
  -3  -2   1       23.60       25.58      1.43 o 
  -2  -2   1      145.12      133.77      3.14 o 
  -1  -2   1      259.37      246.35     14.23 o 
   2  -2   1       38.12       37.68      1.12 o 
   3  -2   1       60.58       56.24      1.24 o 
   4  -2   1       11.56       11.43      0.70 o 
   5  -2   1        0.98        0.92      0.64 o 
   6  -2   1       17.57       18.35      2.24 o 
   7  -2   1        2.48        2.85      2.25 o 
  -7  -1   1        1.95        0.77      1.59 o 
  -6  -1   1        6.05        5.47      3.89 o 
  -5  -1   1       32.39       32.33      3.81 o 
  -4  -1   1       34.82       35.61      3.00 o 
  -3  -1   1      127.16      140.76      4.73 o 
  -2  -1   1       66.40       67.31      1.43 o 
  -1  -1   1      615.22      515.51     10.13 o 
   0  -1   1      478.86      182.27     91.12 o 
   2  -1   1       20.03       20.92      0.58 o 
   3  -1   1        3.22        2.62      0.61 o 
   4  -1   1       39.14       38.99      1.41 o 
   5  -1   1       85.99       92.04      9.35 o 
   6  -1   1        7.19        5.89      2.43 o 
   7  -1   1        1.04        3.02      3.57 o 
  -7   0   1        0.91        0.82      1.38 o 
  -6   0   1        4.23        2.49      2.60 o 
  -5   0   1       37.44       39.43      3.68 o 
  -4   0   1       54.71       62.08      4.21 o 
  -3   0   1      478.80      499.69     10.58 o 
  -2   0   1       76.48       70.60      2.06 o 
  -1   0   1     1068.11      874.79     12.37 o 
   0   0   1        1.76        0.06      0.11 o 
   2   0   1      431.08      421.98      3.62 o 
   3   0   1       71.72       78.97      1.92 o 
   4   0   1       99.64      103.82      6.54 o 
   5   0   1       16.58       18.43      2.30 o 
   6   0   1        2.90        1.86      1.45 o 
   7   0   1        0.06        0.43      1.49 o 
  -7   1   1        2.28        4.45      1.74 o 
  -6   1   1        0.64        0.78      1.24 o 
  -5   1   1       11.12       10.31      1.92 o 
  -4   1   1      187.32      181.09      9.05 o 
  -3   1   1      253.26      246.33      6.12 o 
  -2   1   1      164.74      147.04      3.45 o 
  -1   1   1      882.25      756.04     18.26 o 
   0   1   1      418.74      407.91     20.16 o 
   1   1   1      602.62      557.17     14.52 o 
   2   1   1      314.31      294.03      3.56 o 
   3   1   1      130.68      134.03      3.52 o 
   4   1   1        5.49        7.00      3.65 o 
   5   1   1       17.05       20.37      2.46 o 
   6   1   1        6.48        5.11      2.17 o 
   7   1   1        1.61        0.87      1.07 o 
  -7   2   1        1.03        0.94      2.49 o 
  -6   2   1       14.83       16.18      2.06 o 
  -5   2   1        7.61        6.73      1.83 o 
  -4   2   1       14.13       14.10      1.22 o 
  -3   2   1      109.62      120.03      3.13 o 
  -2   2   1      311.08      286.71      4.52 o 
  -1   2   1     1121.79      990.56     15.78 o 
   0   2   1      364.30      387.87     10.58 o 
   1   2   1      719.03      678.77     23.19 o 
   2   2   1      607.42      610.25      7.59 o 
   3   2   1       28.44       27.40      0.95 o 
   4   2   1        2.14        2.05      0.77 o 
   5   2   1        5.39        4.78      1.44 o 
   6   2   1        2.23        2.09      1.86 o 
  -7   3   1        5.15        5.99      3.65 o 
  -6   3   1        1.47        1.91      1.33 o 
  -5   3   1      177.14      179.85      4.49 o 
  -4   3   1        5.01        3.78      1.42 o 
  -3   3   1       13.69       14.77      1.02 o 
  -2   3   1       43.36       40.84      1.04 o 
  -1   3   1       38.06       41.43      1.23 o 
   0   3   1       56.51       60.16      2.97 o 
   1   3   1      160.52      176.78     15.60 o 
   2   3   1       62.77       63.75      2.16 o 
   3   3   1        3.23        2.66      0.88 o 
   4   3   1       12.77       10.83      1.54 o 
   5   3   1        5.76        4.58      2.29 o 
   6   3   1        4.16        5.01      3.43 o 
  -7   4   1        1.91        2.68      4.07 o 
  -6   4   1        5.26        4.65      1.18 o 
  -5   4   1       12.93       14.15      1.73 o 
  -4   4   1       26.07       25.82      1.89 o 
  -3   4   1       53.74       59.11      2.19 o 
  -2   4   1       46.45       50.77      2.09 o 
  -1   4   1      248.31      253.38      7.31 o 
   0   4   1      177.98      205.02     20.63 o 
   1   4   1        4.07        3.30      1.40 o 
   2   4   1        5.30        4.79      0.57 o 
   3   4   1        1.53        0.85      0.53 o 
   4   4   1       25.17       22.46      2.58 o 
   5   4   1        4.01        1.36      2.33 o 
   6   4   1        9.49        5.87      9.30 o 
  -7   5   1        3.16        3.23      2.79 o 
  -6   5   1        3.66        3.23      1.29 o 
  -5   5   1        5.23        4.72      2.64 o 
  -4   5   1       18.30       18.82      1.61 o 
  -3   5   1        9.07        9.06      1.42 o 
  -2   5   1       57.03       64.00      3.00 o 
  -1   5   1       87.18      105.84      7.07 o 
   0   5   1       48.86       55.52      3.10 o 
   1   5   1       29.78       39.16      3.29 o 
   2   5   1       16.60       10.75      1.86 o 
   3   5   1        6.80        4.98      1.44 o 
   4   5   1        0.09        0.47      2.80 o 
   5   5   1        1.63        0.56      1.92 o 
  -7   6   1        5.34        3.20      5.07 o 
  -6   6   1        4.55        3.37      3.11 o 
  -5   6   1        1.07        1.34      0.91 o 
  -4   6   1       50.80       49.76      2.79 o 
  -3   6   1      111.92      121.37      5.93 o 
  -2   6   1       24.89       25.20      1.87 o 
  -1   6   1       10.95        9.25      0.95 o 
   0   6   1        3.37        2.91      2.00 o 
   1   6   1        9.14       12.79      2.62 o 
   2   6   1       18.97       14.00      3.93 o 
   3   6   1        9.41       11.53      2.48 o 
   4   6   1        0.02        0.99      2.23 o 
   5   6   1        7.69        7.17      3.94 o 
  -6   7   1        4.73        5.86      3.15 o 
  -5   7   1        6.21        6.66      2.34 o 
  -4   7   1       51.98       54.84      3.18 o 
  -3   7   1       58.33       58.79      2.58 o 
  -2   7   1        3.63        4.11      2.24 o 
  -1   7   1        0.20        0.13      0.83 o 
   0   7   1        4.87        4.13      3.74 o 
   1   7   1       30.14       36.82      3.32 o 
   2   7   1       15.83       16.77      2.62 o 
   3   7   1        1.62        1.77      1.55 o 
   4   7   1        2.33        3.06      2.23 o 
  -6   8   1        0.74        0.49      1.56 o 
  -5   8   1        1.82        1.96      1.65 o 
  -4   8   1       28.13       28.70      2.03 o 
  -3   8   1       21.41       22.90      2.15 o 
  -2   8   1       17.65       18.44      1.76 o 
  -1   8   1       14.18       12.69      1.89 o 
   0   8   1       12.83       12.08      3.16 o 
   1   8   1        7.99       15.42      2.70 o 
   2   8   1       34.83       31.36      3.37 o 
   3   8   1        0.33        2.70      2.71 o 
  -5   9   1        1.17        1.67      1.72 o 
  -4   9   1        0.19        0.44      1.55 o 
  -3   9   1        0.74        0.92      1.07 o 
  -2   9   1        1.40        0.59      1.36 o 
  -1   9   1        7.52        5.65      6.25 o 
   0   9   1       17.59       18.50      3.72 o 
   1   9   1        3.12        1.47      1.53 o 
   2   9   1        1.78        2.46      2.01 o 
  -4  10   1        2.30        2.03      2.56 o 
  -3  10   1        0.69        0.56      1.32 o 
  -2  10   1        2.65        1.45      2.16 o 
  -1  10   1        0.55        1.25      2.00 o 
   0  10   1        3.78        4.29      2.58 o 
   1  10   1       18.31       20.46      4.33 o 
   0 -11   2        1.48        1.33      1.70 o 
   1 -11   2        7.88        6.26      2.49 o 
   2 -11   2        2.35        1.21      3.42 o 
   3 -11   2        5.39        4.25      7.38 o 
   4 -11   2        1.93        0.76      2.15 o 
  -2 -10   2        8.90        8.12      1.95 o 
  -1 -10   2        8.13        8.87      3.29 o 
   0 -10   2        1.03        0.55      1.25 o 
   1 -10   2        2.52        2.09      1.62 o 
   2 -10   2        1.57        1.17      1.71 o 
   3 -10   2        4.00        4.06      5.51 o 
   4 -10   2        6.35        9.34      2.50 o 
   5 -10   2        1.64        1.47      1.37 o 
  -3  -9   2        3.08        3.15      2.59 o 
  -2  -9   2        2.34        2.91      2.18 o 
  -1  -9   2        1.29        0.97      1.45 o 
   0  -9   2        5.37        5.05      2.04 o 
   1  -9   2       37.14       33.55      3.57 o 
   2  -9   2       22.12       18.78      2.38 o 
   3  -9   2       41.01       39.03      5.89 o 
   4  -9   2        9.12        8.28      2.57 o 
   5  -9   2        4.63        4.74      2.97 o 
   6  -9   2        1.56        0.75      1.36 o 
  -4  -8   2        0.15        0.92      3.14 o 
  -3  -8   2        1.76        1.73      1.70 o 
  -2  -8   2        4.43        3.01      1.77 o 
  -1  -8   2        8.20       10.14      2.44 o 
   0  -8   2       44.13       53.45      5.64 o 
   1  -8   2        7.10        5.72      2.06 o 
   2  -8   2       29.03       28.64      2.52 o 
   3  -8   2       41.43       40.59      2.30 o 
   4  -8   2        5.70        4.77      2.37 o 
   5  -8   2        0.61        1.17      1.50 o 
   6  -8   2        3.11        2.25      1.61 o 
  -5  -7   2        1.38        1.26      2.08 o 
  -4  -7   2        0.95        1.39      4.07 o 
  -3  -7   2        1.06        1.36      1.43 o 
  -2  -7   2        2.19        1.63      0.99 o 
  -1  -7   2       14.00       15.26      2.54 o 
   0  -7   2       16.34       16.40      3.19 o 
   1  -7   2      228.46      242.86     11.96 o 
   2  -7   2      110.43      121.97      5.93 o 
   3  -7   2       10.59       12.35      1.50 o 
   4  -7   2       28.11       26.93      3.05 o 
   5  -7   2       10.56        9.88      2.89 o 
   6  -7   2        0.33        0.84      1.42 o 
  -5  -6   2        2.36        2.67      2.48 o 
  -4  -6   2        7.94        6.99      2.79 o 
  -3  -6   2        4.64        3.49      2.36 o 
  -2  -6   2        1.10        1.89      1.06 o 
  -1  -6   2        1.02        1.27      1.52 o 
   0  -6   2       39.35       43.93      2.39 o 
   1  -6   2       24.65       22.76      2.20 o 
   2  -6   2        9.94        9.03      0.82 o 
   3  -6   2        6.13        5.19      1.07 o 
   4  -6   2        1.76        2.07      0.82 o 
   5  -6   2        9.09        9.48      1.82 o 
   6  -6   2        0.65        0.51      1.50 o 
   7  -6   2        0.43        0.66      2.01 o 
  -6  -5   2        1.32        0.84      2.35 o 
  -5  -5   2       14.09       13.17      2.86 o 
  -4  -5   2        5.98        5.34      1.51 o 
  -3  -5   2        2.58        2.52      1.14 o 
  -2  -5   2        5.20        5.80      2.44 o 
  -1  -5   2       82.29      113.33     10.37 o 
   0  -5   2       42.40       52.24      2.93 o 
   1  -5   2       91.19       89.60      2.59 o 
   2  -5   2       83.78       86.23      2.20 o 
   3  -5   2        8.10        7.68      0.60 o 
   4  -5   2        4.69        3.51      0.53 o 
   5  -5   2       10.42       10.50      1.75 o 
   6  -5   2        3.22        1.20      2.01 o 
   7  -5   2        3.63        2.76      3.12 o 
  -6  -4   2        2.22        3.23      2.30 o 
  -5  -4   2        4.57        6.36      3.64 o 
  -4  -4   2       23.21       24.72      3.05 o 
  -3  -4   2       78.58       78.87      2.93 o 
  -2  -4   2      135.89      132.12      3.10 o 
  -1  -4   2      168.79      209.24      4.86 o 
   0  -4   2       46.20       57.21      3.07 o 
   1  -4   2       41.86       47.14      1.21 o 
   2  -4   2        4.08        5.34      1.89 o 
   3  -4   2      135.11      143.19      4.70 o 
   4  -4   2        1.71        2.48      0.79 o 
   5  -4   2       11.01       11.99      1.17 o 
   6  -4   2       20.21       19.85      4.59 o 
   7  -4   2        1.13        2.12      4.52 o 
  -6  -3   2        2.76        1.98      2.45 o 
  -5  -3   2       13.17       15.19      2.96 o 
  -4  -3   2       11.72       10.16      1.80 o 
  -3  -3   2       40.17       42.56      1.62 o 
  -2  -3   2      117.90      115.18      3.40 o 
  -1  -3   2      109.38      131.27      3.76 o 
   0  -3   2       69.57       83.17      4.69 o 
   1  -3   2      315.86      281.62      5.01 o 
   2  -3   2      191.50      184.40      5.47 o 
   3  -3   2       18.66       20.02      1.06 o 
   4  -3   2       48.78       48.30      1.71 o 
   5  -3   2       16.30       17.90      1.30 o 
   6  -3   2       12.49        9.87      3.88 o 
   7  -3   2        1.74        2.27      2.90 o 
  -7  -2   2        0.52        0.75      1.78 o 
  -6  -2   2        5.35        4.81      2.61 o 
  -5  -2   2       56.02       60.88      4.29 o 
  -4  -2   2       19.23       21.68      2.25 o 
  -3  -2   2       35.83       40.88      1.56 o 
  -2  -2   2      355.12      347.73      6.24 o 
  -1  -2   2      239.07      271.23      4.38 o 
   1  -2   2      204.15      184.63      3.41 o 
   2  -2   2       80.69       76.10      1.15 o 
   3  -2   2       77.48       78.53      1.77 o 
   4  -2   2       41.87       40.62      1.49 o 
   5  -2   2      109.93      112.41      2.87 o 
   6  -2   2        0.22        0.56      1.28 o 
   7  -2   2        0.57        1.59      2.23 o 
  -7  -1   2        1.27        2.48      1.65 o 
  -6  -1   2       18.76       18.47      2.50 o 
  -5  -1   2       36.73       38.16      3.60 o 
  -4  -1   2       82.29       83.19      5.01 o 
  -3  -1   2        4.49        4.76      0.50 o 
  -2  -1   2      107.40      109.28      1.88 o 
  -1  -1   2      284.15      282.65     13.10 o 
   0  -1   2      247.90      227.12      5.01 o 
   1  -1   2      386.31      330.37      7.73 o 
   2  -1   2      106.38      103.38      1.47 o 
   3  -1   2       27.83       30.89      1.13 o 
   4  -1   2       34.65       34.34      1.46 o 
   5  -1   2       26.84       27.15      2.31 o 
   6  -1   2       13.81       15.28      2.12 o 
   7  -1   2        0.10        1.25      2.03 o 
  -7   0   2        4.73        4.58      1.78 o 
  -6   0   2        1.49        2.32      1.62 o 
  -5   0   2        5.69        6.26      2.33 o 
  -4   0   2       44.57       47.88      3.15 o 
  -3   0   2       15.11       16.72      1.06 o 
  -2   0   2      190.60      179.70      3.15 o 
  -1   0   2      185.79      163.71      2.17 o 
   0   0   2      972.85      934.15     12.89 o 
   2   0   2      253.68      249.31      2.85 o 
   3   0   2       21.11       25.13      1.16 o 
   4   0   2      108.29      105.06      4.31 o 
   5   0   2       12.48       13.44      2.03 o 
   6   0   2        2.91        2.97      1.54 o 
   7   0   2        4.64        5.08      2.60 o 
  -7   1   2        2.50        2.13      1.60 o 
  -6   1   2        1.61        1.72      1.50 o 
  -5   1   2       16.37       16.85      2.55 o 
  -4   1   2       30.36       29.51      1.88 o 
  -3   1   2       19.26       21.40      1.24 o 
  -2   1   2      189.81      188.93      4.19 o 
  -1   1   2       14.96       15.07      0.65 o 
   1   1   2      446.68      426.88      9.47 o 
   2   1   2      613.61      626.33     12.80 o 
   3   1   2       81.73       87.59      2.06 o 
   4   1   2        0.70        0.58      0.38 o 
   5   1   2        3.35        3.30      1.51 o 
   6   1   2        3.09        4.50      2.08 o 
   7   1   2        1.51        1.75      3.50 o 
  -7   2   2        5.53        5.95      1.81 o 
  -6   2   2        0.60       -0.06      1.29 o 
  -5   2   2       29.32       29.52      2.42 o 
  -4   2   2       39.27       37.69      2.00 o 
  -3   2   2       31.78       32.74      2.13 o 
  -2   2   2      260.35      247.48      3.48 o 
  -1   2   2      113.00      114.17      2.14 o 
   0   2   2      105.13      126.44      5.43 o 
   1   2   2      492.11      507.07     31.48 o 
   2   2   2      160.59      162.24      5.67 o 
   3   2   2       15.65       15.82      0.91 o 
   4   2   2       22.88       18.64      2.57 o 
   5   2   2        2.90        4.65      2.25 o 
   6   2   2        5.00        6.13      3.05 o 
  -7   3   2        1.92        2.71      2.62 o 
  -6   3   2        7.71        7.54      3.27 o 
  -5   3   2       21.05       22.95      2.03 o 
  -4   3   2      100.39      103.00      4.79 o 
  -3   3   2      204.41      214.53      9.10 o 
  -2   3   2      486.23      485.18      8.87 o 
  -1   3   2      402.07      395.62     16.06 o 
   0   3   2       57.62       63.17      2.19 o 
   1   3   2       60.69       65.41      8.55 o 
   2   3   2        1.60        1.21      0.46 o 
   3   3   2       21.08       20.56      1.52 o 
   4   3   2        7.56        5.30      1.54 o 
   5   3   2        2.51        2.09      1.94 o 
   6   3   2        4.24        5.02      2.53 o 
  -7   4   2        8.35        8.47      4.27 o 
  -6   4   2       19.34       19.67      2.39 o 
  -5   4   2        4.03        3.90      2.02 o 
  -4   4   2        9.22        9.12      1.27 o 
  -3   4   2      102.75      101.07      4.41 o 
  -2   4   2      121.40      126.47      3.45 o 
  -1   4   2       34.35       33.77      1.96 o 
   0   4   2       71.85       94.70      5.53 o 
   1   4   2        4.76        4.61      1.14 o 
   2   4   2        4.43        4.34      1.93 o 
   3   4   2        5.69        6.00      1.01 o 
   4   4   2        1.18        1.24      2.86 o 
   5   4   2        1.98        2.58      2.05 o 
   6   4   2        1.07        0.45      1.88 o 
  -7   5   2        1.03        0.97      1.76 o 
  -6   5   2       15.38       17.04      3.90 o 
  -5   5   2       20.58       20.62      2.07 o 
  -4   5   2      152.04      154.48      4.64 o 
  -3   5   2      193.13      205.13      7.86 o 
  -2   5   2       29.92       31.82      2.01 o 
  -1   5   2       14.27       15.66      1.04 o 
   0   5   2        6.58        9.35      1.51 o 
   1   5   2        7.33        7.24      1.87 o 
   2   5   2       24.89       20.71      2.39 o 
   3   5   2       13.40       11.36      2.01 o 
   4   5   2        1.74        1.97      2.49 o 
   5   5   2        2.51        1.56      2.14 o 
  -7   6   2        3.42        2.71      2.80 o 
  -6   6   2        1.71        1.63      1.93 o 
  -5   6   2        9.58        8.88      2.48 o 
  -4   6   2       40.35       40.19      2.19 o 
  -3   6   2       43.21       41.27      2.93 o 
  -2   6   2       20.69       19.71      1.63 o 
  -1   6   2       44.08       48.26      2.62 o 
   0   6   2        8.15        9.24      3.12 o 
   1   6   2       70.19       82.60      4.78 o 
   2   6   2       63.81       57.49      4.02 o 
   3   6   2        8.77        2.93      2.48 o 
   4   6   2        1.39        1.92      2.84 o 
  -6   7   2        4.95        3.47      3.11 o 
  -5   7   2        3.50        4.19      1.07 o 
  -4   7   2        5.57        4.80      1.30 o 
  -3   7   2       11.94       10.62      2.02 o 
  -2   7   2        2.34        2.02      1.41 o 
  -1   7   2        5.90        6.23      1.51 o 
   0   7   2        1.59        1.48      1.42 o 
   1   7   2       32.81       33.03      4.66 o 
   2   7   2       10.88        8.06      2.79 o 
   3   7   2        1.78        1.51      2.21 o 
   4   7   2        2.02        2.57      2.05 o 
  -6   8   2        3.18        1.34      3.98 o 
  -5   8   2        1.76        2.20      1.95 o 
  -4   8   2        0.13        0.47      0.64 o 
  -3   8   2        3.94        2.29      2.02 o 
  -2   8   2        1.03        0.35      0.56 o 
  -1   8   2       13.44       12.12      2.24 o 
   0   8   2        7.20        5.95      4.80 o 
   1   8   2       41.73       54.80      6.40 o 
   2   8   2        4.23        7.01      2.47 o 
   3   8   2        1.00        0.89      2.30 o 
  -5   9   2        1.04        2.00      1.56 o 
  -4   9   2        2.31        1.52      1.65 o 
  -3   9   2        5.84        4.95      1.75 o 
  -2   9   2       10.63        8.98      2.11 o 
  -1   9   2        1.55        2.68      3.89 o 
   0   9   2        9.74        6.37      2.10 o 
   1   9   2        5.67        4.40      2.84 o 
   2   9   2        2.07        2.68      3.18 o 
  -4  10   2        6.18        3.89      9.31 o 
  -3  10   2        2.26        1.10      2.11 o 
  -2  10   2        7.31        7.34      2.53 o 
  -1  10   2        5.40        5.29      3.98 o 
   0  10   2        7.68        6.13      2.99 o 
  -1 -11   3        5.05        2.43      2.14 o 
   0 -11   3        3.31        1.90      2.17 o 
   1 -11   3        1.07        1.15      1.28 o 
   2 -11   3        2.54        3.07      2.61 o 
   3 -11   3        3.50        2.03      3.83 o 
   4 -11   3        1.86        1.35      2.17 o 
  -2 -10   3        3.30        1.70      1.34 o 
  -1 -10   3        1.75        1.50      1.58 o 
   0 -10   3        1.55        1.64      1.72 o 
   1 -10   3        3.68        3.13      1.94 o 
   2 -10   3        4.51        4.43      1.92 o 
   3 -10   3        9.54        7.25      2.93 o 
   4 -10   3        2.11        1.75      3.78 o 
   5 -10   3        2.05        1.31      2.74 o 
  -3  -9   3        0.50        0.86      2.44 o 
  -2  -9   3        2.05        1.63      1.63 o 
  -1  -9   3        2.83        2.73      2.02 o 
   0  -9   3       14.13       13.90      2.12 o 
   1  -9   3       18.46       15.09      2.43 o 
   2  -9   3       59.68       58.36      3.54 o 
   3  -9   3       70.08       65.47      6.57 o 
   4  -9   3        8.86        6.71      2.42 o 
   5  -9   3        4.88        2.68      3.59 o 
   6  -9   3        2.40        2.09      1.95 o 
  -4  -8   3        1.25        1.89      3.44 o 
  -3  -8   3        4.28        4.28      1.46 o 
  -2  -8   3        0.43        0.64      1.25 o 
  -1  -8   3       11.34        9.78      2.22 o 
   0  -8   3       42.25       48.41      6.08 o 
   1  -8   3       20.91       18.07      2.17 o 
   2  -8   3       18.88       17.12      2.45 o 
   3  -8   3       18.25       16.17      1.39 o 
   4  -8   3        0.07        0.71      1.13 o 
   5  -8   3        1.96        0.66      1.17 o 
   6  -8   3        1.45        1.35      1.45 o 
  -5  -7   3        0.50        1.35      2.32 o 
  -4  -7   3        2.01        2.34      3.70 o 
  -3  -7   3        1.03        1.28      0.88 o 
  -2  -7   3       27.34       25.73      2.66 o 
  -1  -7   3      101.39      102.73      6.71 o 
   0  -7   3       31.95       33.51      5.70 o 
   1  -7   3       22.86       22.93      2.43 o 
   2  -7   3      220.22      222.41      7.28 o 
   3  -7   3       22.62       20.18      1.17 o 
   4  -7   3        9.95        9.26      3.11 o 
   5  -7   3        8.92        8.29      2.22 o 
   6  -7   3        1.34        1.21      1.56 o 
  -5  -6   3        3.97        3.67      5.96 o 
  -4  -6   3        6.52        8.27      3.75 o 
  -3  -6   3        8.46        7.72      1.90 o 
  -2  -6   3       25.29       24.13      2.38 o 
  -1  -6   3       12.65       11.63      2.00 o 
   0  -6   3      133.99      156.85      9.60 o 
   1  -6   3       33.48       35.23      2.26 o 
   2  -6   3        1.29        2.02      0.72 o 
   3  -6   3       28.80       28.91      1.21 o 
   4  -6   3        8.48        7.27      2.44 o 
   5  -6   3       10.01        8.72      2.29 o 
   6  -6   3        5.33        3.33      3.82 o 
   7  -6   3        6.00        4.47     10.36 o 
  -6  -5   3        1.88        1.42      4.56 o 
  -5  -5   3        5.39        5.40      4.73 o 
  -4  -5   3        8.12       11.44      3.06 o 
  -3  -5   3       67.28       69.67      4.13 o 
  -2  -5   3      227.82      249.42     13.40 o 
  -1  -5   3       23.71       21.35      1.86 o 
   0  -5   3       93.84       93.11      9.12 o 
   1  -5   3      238.78      254.62     14.83 o 
   2  -5   3       91.63       95.42      2.65 o 
   3  -5   3       65.14       66.46      3.74 o 
   4  -5   3       15.83       15.12      1.91 o 
   5  -5   3       16.52       18.39      2.24 o 
   6  -5   3        3.77        5.20      3.28 o 
   7  -5   3        0.95        0.32      1.81 o 
  -6  -4   3        3.74        3.15      4.92 o 
  -5  -4   3        4.08        3.97      2.45 o 
  -4  -4   3       67.70       67.66      4.69 o 
  -3  -4   3        4.37        4.43      1.04 o 
  -2  -4   3       22.11       23.69      1.75 o 
  -1  -4   3      123.90      135.66     28.42 o 
   0  -4   3       81.50       83.40      2.40 o 
   1  -4   3      151.12      150.54      6.44 o 
   2  -4   3       49.57       50.50      2.52 o 
   3  -4   3       73.16       77.98      3.83 o 
   4  -4   3        6.14        5.74      0.32 o 
   5  -4   3       14.14       13.54      1.69 o 
   6  -4   3        6.14        6.10      3.21 o 
   7  -4   3        4.60        6.41      3.42 o 
  -6  -3   3       12.05        9.80      6.30 o 
  -5  -3   3       79.70       85.75      4.55 o 
  -4  -3   3        2.71        2.06      0.64 o 
  -3  -3   3       75.08       78.95      2.72 o 
  -2  -3   3       46.64       47.06      1.84 o 
  -1  -3   3       44.38       42.28      1.29 o 
   0  -3   3      890.81      869.74     27.16 o 
   1  -3   3       75.55       74.89      1.30 o 
   2  -3   3      140.30      134.37      3.22 o 
   3  -3   3       13.08       15.15      0.72 o 
   4  -3   3       17.00       16.81      0.81 o 
   5  -3   3       25.84       25.29      1.33 o 
   6  -3   3       35.44       46.54      5.35 o 
   7  -3   3        0.47        0.40      1.78 o 
  -7  -2   3        1.81        2.22      1.62 o 
  -6  -2   3       13.68       12.68      2.43 o 
  -5  -2   3       21.96       22.89      2.64 o 
  -4  -2   3        2.55        2.75      1.78 o 
  -3  -2   3       32.72       31.11      1.73 o 
  -2  -2   3       43.77       45.58      1.27 o 
  -1  -2   3      818.34      779.61     39.59 o 
   0  -2   3     1394.00     1343.25     27.29 o 
   1  -2   3      186.82      176.70      1.81 o 
   2  -2   3       33.74       33.35      0.73 o 
   3  -2   3       61.01       67.69      1.49 o 
   4  -2   3       19.84       18.30      0.91 o 
   5  -2   3       48.90       51.55      1.92 o 
   6  -2   3        2.98        2.67      2.11 o 
   7  -2   3        2.46        1.86      2.43 o 
  -7  -1   3        0.54        0.86      1.52 o 
  -6  -1   3        7.46        9.71      2.52 o 
  -5  -1   3       11.81       12.76      3.02 o 
  -4  -1   3       23.44       24.29      2.39 o 
  -3  -1   3       52.33       54.67      2.73 o 
  -2  -1   3       44.75       46.74      1.26 o 
  -1  -1   3      190.71      165.96      2.18 o 
   0  -1   3     1102.51      939.11     21.69 o 
   1  -1   3      161.49      155.05      2.48 o 
   2  -1   3       80.80       79.05      1.90 o 
   3  -1   3       39.20       38.74      1.38 o 
   4  -1   3       77.16       73.40      2.78 o 
   5  -1   3       23.40       26.18      2.69 o 
   6  -1   3        0.93        1.12      1.36 o 
   7  -1   3        7.82        8.94      3.28 o 
  -7   0   3        0.31        0.67      1.24 o 
  -6   0   3        1.54        2.57      1.75 o 
  -5   0   3        7.62        8.52      1.80 o 
  -4   0   3        7.53        8.02      1.54 o 
  -3   0   3       70.03       76.14      2.07 o 
  -2   0   3      100.08      107.01      1.97 o 
  -1   0   3      120.77      113.26      1.94 o 
   0   0   3       41.99       41.29      1.01 o 
   1   0   3      970.02      872.77     16.60 o 
   2   0   3      221.27      231.14      3.24 o 
   3   0   3      103.69      113.46      3.97 o 
   4   0   3        7.54        8.27      0.95 o 
   5   0   3       14.98       15.80      1.99 o 
   6   0   3        1.71        1.54      1.34 o 
   7   0   3        0.22        0.61      1.57 o 
  -7   1   3       10.56       12.02      2.68 o 
  -6   1   3        7.15        6.72      2.44 o 
  -5   1   3       58.51       59.78      1.87 o 
  -4   1   3       16.18       15.28      0.97 o 
  -3   1   3      173.09      179.97      6.08 o 
  -2   1   3      578.48      526.14      6.73 o 
  -1   1   3       62.92       64.73      2.27 o 
   0   1   3      909.73      860.30     16.52 o 
   1   1   3      214.81      201.12      8.56 o 
   2   1   3      265.90      274.68      5.11 o 
   3   1   3       77.91       71.02      3.89 o 
   4   1   3       67.13       70.69      3.86 o 
   5   1   3        2.75        3.55      1.33 o 
   6   1   3       10.97       11.09      2.34 o 
  -7   2   3        1.11        0.64      1.09 o 
  -6   2   3        5.94        4.87      2.31 o 
  -5   2   3        1.40        1.33      1.13 o 
  -4   2   3       33.30       33.46      2.06 o 
  -3   2   3       92.06       86.54      3.07 o 
  -2   2   3       18.97       19.54      1.07 o 
  -1   2   3      130.94      119.10      2.61 o 
   0   2   3       71.76       74.58      1.60 o 
   1   2   3      231.76      224.91     12.30 o 
   2   2   3       44.43       46.61      2.13 o 
   3   2   3       30.01       29.60      1.38 o 
   4   2   3       40.54       38.90      1.82 o 
   5   2   3        3.14        4.61      1.65 o 
   6   2   3        7.56        8.56      2.43 o 
  -7   3   3        6.51        6.10      3.32 o 
  -6   3   3        0.91        0.87      1.01 o 
  -5   3   3       33.51       32.53      2.30 o 
  -4   3   3       19.66       15.89      1.57 o 
  -3   3   3        2.78        4.39      1.79 o 
  -2   3   3       74.72       76.49      2.93 o 
  -1   3   3      128.48      136.81      2.57 o 
   0   3   3       27.13       33.11      3.33 o 
   1   3   3       27.81       30.60      2.43 o 
   2   3   3        1.22        2.82      2.05 o 
   3   3   3       19.19       22.08      1.85 o 
   4   3   3        2.44        1.07      0.75 o 
   5   3   3        2.12        1.50      1.79 o 
   6   3   3        1.02        1.01      2.07 o 
  -7   4   3        1.08        0.53      2.90 o 
  -6   4   3        6.23        7.21      2.72 o 
  -5   4   3       69.12       68.40      2.93 o 
  -4   4   3        0.12        0.14      0.88 o 
  -3   4   3       52.57       51.41      2.65 o 
  -2   4   3        0.06        0.46      0.70 o 
  -1   4   3       59.89       61.33      1.91 o 
   0   4   3        4.08        3.02      0.90 o 
   1   4   3       25.10       23.12      2.10 o 
   2   4   3       15.80       14.41      2.23 o 
   3   4   3        4.39        3.50      1.40 o 
   4   4   3        2.21        2.75      2.12 o 
   5   4   3        1.87        6.29      3.19 o 
  -7   5   3        3.05        4.42      3.13 o 
  -6   5   3        8.44        7.10      1.81 o 
  -5   5   3        7.52        7.85      1.59 o 
  -4   5   3       48.83       47.72      2.87 o 
  -3   5   3        0.34        0.06      0.80 o 
  -2   5   3        4.79        5.10      1.33 o 
  -1   5   3       10.89       10.99      1.01 o 
   0   5   3       53.09       51.87      3.85 o 
   1   5   3       35.12       30.11      3.05 o 
   2   5   3       24.05       17.27      2.92 o 
   3   5   3        5.92        4.68      1.67 o 
   4   5   3        0.81        0.46      1.73 o 
   5   5   3        1.12        0.68      2.15 o 
  -6   6   3        1.22        1.05      1.53 o 
  -5   6   3        2.95        3.40      2.10 o 
  -4   6   3        9.64        7.68      2.15 o 
  -3   6   3        6.88       11.01      2.54 o 
  -2   6   3        6.75        7.59      1.27 o 
  -1   6   3        7.50        6.23      1.17 o 
   0   6   3       34.39       30.68      2.99 o 
   1   6   3       59.54       60.23      3.99 o 
   2   6   3       38.97       38.28      3.49 o 
   3   6   3        5.28        6.88      1.87 o 
   4   6   3        2.82        2.55      2.46 o 
  -6   7   3        0.21        0.76      1.52 o 
  -5   7   3        7.97        8.24      2.02 o 
  -4   7   3        0.34        0.63      0.82 o 
  -3   7   3       12.29       12.27      1.99 o 
  -2   7   3       13.28       14.39      1.91 o 
  -1   7   3        3.96        2.24      2.69 o 
   0   7   3       11.30       12.09      2.33 o 
   1   7   3        6.33        8.97      4.07 o 
   2   7   3        2.42        1.87      1.73 o 
   3   7   3        0.54        0.35      1.27 o 
  -5   8   3        0.20        1.44      1.62 o 
  -4   8   3        5.36        5.06      1.19 o 
  -3   8   3        4.33        4.44      1.33 o 
  -2   8   3       54.45       54.03      3.56 o 
  -1   8   3       25.47       29.33      4.47 o 
   0   8   3        7.21        5.70      3.00 o 
   1   8   3        7.92       10.40      2.88 o 
   2   8   3       11.57        9.83      3.51 o 
  -5   9   3        0.14        1.21      1.40 o 
  -4   9   3        3.31        2.33      2.49 o 
  -3   9   3        0.34        0.49      0.79 o 
  -2   9   3        1.51        0.96      1.51 o 
  -1   9   3        3.30        2.54      3.03 o 
   0   9   3        2.54        2.34      1.96 o 
   1   9   3        7.49        4.73      4.14 o 
  -3  10   3        5.35        1.79      3.11 o 
  -2  10   3        1.50        1.01      1.40 o 
  -1  10   3        0.92        1.29      2.36 o 
  -1 -11   4        2.39        2.17      1.91 o 
   0 -11   4        2.12        2.54      2.05 o 
   1 -11   4        3.66        1.77      1.42 o 
   2 -11   4        6.86        4.22      2.79 o 
   3 -11   4       11.61        9.00      4.12 o 
   4 -11   4        6.46        4.22      5.56 o 
  -2 -10   4        2.02        1.38      1.27 o 
  -1 -10   4        1.39        1.16      1.53 o 
   0 -10   4        0.88        0.42      1.34 o 
   1 -10   4        1.44        2.11      1.63 o 
   2 -10   4        4.37        1.63      7.38 o 
   3 -10   4       12.29       11.73      4.14 o 
   4 -10   4        4.18        3.62      3.40 o 
   5 -10   4        0.32        0.19      2.18 o 
  -3  -9   4        0.03        0.57      1.32 o 
  -2  -9   4        7.55        6.39      1.80 o 
  -1  -9   4       19.06       14.37      2.40 o 
   0  -9   4       18.06       18.77      3.21 o 
   1  -9   4        1.50        1.99      1.48 o 
   2  -9   4       31.18       25.53      2.39 o 
   3  -9   4        8.17        8.24      4.00 o 
   4  -9   4        0.95        1.64      2.08 o 
   5  -9   4        0.19        0.47      1.16 o 
  -4  -8   4        0.19        2.38      2.59 o 
  -3  -8   4        2.80        2.76      1.58 o 
  -2  -8   4        2.49        3.47      1.82 o 
  -1  -8   4       35.38       35.21      4.07 o 
   0  -8   4       34.50       34.16      4.14 o 
   1  -8   4       11.82       10.99      1.83 o 
   2  -8   4        9.02        7.71      1.84 o 
   3  -8   4       26.46       21.68      3.21 o 
   4  -8   4       16.74       14.07      2.31 o 
   5  -8   4        0.60        0.94      1.43 o 
   6  -8   4        0.61       -0.13      1.16 o 
  -5  -7   4        3.57        1.50      2.39 o 
  -4  -7   4        2.99        1.40      2.39 o 
  -3  -7   4        2.21        1.60      0.91 o 
  -2  -7   4       39.86       43.36      3.17 o 
  -1  -7   4       37.01       40.93      3.67 o 
   0  -7   4       12.64       13.60      2.18 o 
   1  -7   4       77.24       75.70      4.49 o 
   2  -7   4        5.40        4.61      0.65 o 
   3  -7   4        4.25        5.05      1.64 o 
   4  -7   4        5.03        4.30      2.48 o 
   5  -7   4       42.64       43.71      3.17 o 
   6  -7   4        2.87        1.70      2.68 o 
  -5  -6   4        5.31        4.89      2.85 o 
  -4  -6   4        0.85        1.15      1.54 o 
  -3  -6   4       30.38       27.52      2.01 o 
  -2  -6   4      127.34      129.25      8.41 o 
  -1  -6   4       30.72       30.78      2.78 o 
   0  -6   4        5.54        5.41      1.37 o 
   1  -6   4      106.84      102.57      6.21 o 
   2  -6   4       34.34       36.31      2.38 o 
   3  -6   4       18.26       17.03      2.16 o 
   4  -6   4        9.98       10.35      2.58 o 
   5  -6   4        5.80        5.28      2.28 o 
   7  -6   4        0.42        0.40      1.85 o 
  -6  -5   4        4.84        6.24      1.94 o 
  -5  -5   4       14.47       15.86      3.86 o 
  -4  -5   4        6.88        6.74      2.32 o 
  -3  -5   4        1.06        1.28      1.42 o 
  -2  -5   4       12.61       12.88      1.67 o 
  -1  -5   4        4.69        2.33      1.40 o 
   0  -5   4      176.13      181.14      7.37 o 
   1  -5   4       72.91       68.41      5.13 o 
   2  -5   4       18.48       18.70      0.83 o 
   3  -5   4        9.58       10.28      1.84 o 
   4  -5   4        5.96        5.06      1.99 o 
   5  -5   4        4.05        4.39      2.50 o 
   6  -5   4        8.22        5.26     12.11 o 
   7  -5   4        4.09        2.55      5.04 o 
  -6  -4   4       13.20       12.36      3.16 o 
  -5  -4   4       18.87       19.18      5.40 o 
  -4  -4   4       14.62       15.27      1.22 o 
  -3  -4   4      230.58      234.51      6.17 o 
  -2  -4   4       52.47       59.00      3.59 o 
  -1  -4   4      170.27      161.50     11.24 o 
   0  -4   4      558.26      534.09     22.31 o 
   1  -4   4      100.71      107.55      2.94 o 
   2  -4   4       62.82       53.82      3.23 o 
   3  -4   4       54.57       56.05      3.59 o 
   4  -4   4       17.52       19.31      2.02 o 
   5  -4   4       19.67       20.30      2.35 o 
   6  -4   4        1.50        1.00      3.03 o 
   7  -4   4        2.08        0.69      2.48 o 
  -6  -3   4        1.05        1.02      1.78 o 
  -5  -3   4       38.59       38.61      3.85 o 
  -4  -3   4       13.79       13.12      1.10 o 
  -3  -3   4       32.25       32.03      1.36 o 
  -2  -3   4       15.24       15.44      1.13 o 
  -1  -3   4      843.46      834.60     14.93 o 
   0  -3   4      358.04      358.67      8.46 o 
   1  -3   4       78.87       76.05      1.71 o 
   2  -3   4      178.93      180.47      8.00 o 
   3  -3   4       21.09       23.21      0.80 o 
   4  -3   4       11.07        9.05      0.68 o 
   5  -3   4       22.43       21.70      2.29 o 
   6  -3   4       11.47        6.73      9.89 o 
   7  -3   4        3.35        2.74      7.63 o 
  -7  -2   4        1.09        1.28      1.64 o 
  -6  -2   4        1.74        2.31      1.92 o 
  -5  -2   4        0.96        0.63      1.25 o 
  -4  -2   4       44.73       42.94      3.79 o 
  -3  -2   4       44.47       44.37      1.66 o 
  -2  -2   4      139.32      144.43      4.63 o 
  -1  -2   4      163.98      168.70      4.74 o 
   0  -2   4      209.54      202.14      6.98 o 
   1  -2   4       65.12       64.71      1.11 o 
   2  -2   4       13.86       14.35      0.56 o 
   3  -2   4       31.43       31.02      1.19 o 
   4  -2   4      108.10      110.36      4.46 o 
   5  -2   4       20.96       20.66      1.42 o 
   6  -2   4        7.32        5.08      7.86 o 
   7  -2   4        3.48        1.90      4.97 o 
  -7  -1   4        3.06        2.59      2.06 o 
  -6  -1   4        5.19        5.31      2.14 o 
  -5  -1   4       17.10       18.43      2.19 o 
  -4  -1   4       38.84       35.39      2.13 o 
  -3  -1   4       47.09       47.34      2.23 o 
  -2  -1   4       68.48       68.10      2.76 o 
  -1  -1   4      355.02      318.39      7.67 o 
   0  -1   4      181.62      171.59      2.27 o 
   1  -1   4      282.43      284.68      4.62 o 
   2  -1   4      110.01      103.81      1.73 o 
   3  -1   4       64.13       70.26      1.97 o 
   4  -1   4       77.98       86.06      3.59 o 
   5  -1   4       38.81       46.45      3.11 o 
   6  -1   4        0.28        0.44      2.24 o 
   7  -1   4        2.37        1.86      4.49 o 
  -7   0   4        0.69        1.06      2.01 o 
  -6   0   4        1.10        1.14      1.10 o 
  -5   0   4       10.49        9.96      2.29 o 
  -4   0   4       66.62       70.40      2.74 o 
  -3   0   4      123.98      131.23      3.70 o 
  -2   0   4       83.06       79.49      2.46 o 
  -1   0   4       61.84       57.68      1.69 o 
   0   0   4      101.00      100.59      1.68 o 
   1   0   4      285.84      288.31      3.61 o 
   2   0   4      139.38      152.72      2.75 o 
   3   0   4       69.88       66.90      2.88 o 
   4   0   4       35.09       33.65      3.44 o 
   5   0   4        1.04        0.96      0.78 o 
   6   0   4       15.04       17.54      2.33 o 
  -7   1   4        0.83        0.50      1.76 o 
  -6   1   4       16.99       17.15      3.16 o 
  -5   1   4       36.18       37.15      2.74 o 
  -4   1   4       43.14       44.96      2.02 o 
  -3   1   4       84.39       87.34      2.45 o 
  -2   1   4      163.05      175.47      3.83 o 
  -1   1   4      356.92      322.10      5.98 o 
   0   1   4       79.48       71.61      1.65 o 
   1   1   4     1250.22     1234.35     46.19 o 
   2   1   4      223.23      232.89     20.24 o 
   3   1   4      104.38      117.32      5.14 o 
   4   1   4       86.84       88.98      4.34 o 
   5   1   4        1.60        0.60      1.10 o 
   6   1   4       25.53       35.90      4.58 o 
  -7   2   4        1.93        1.96      1.45 o 
  -6   2   4       24.65       24.88      2.67 o 
  -5   2   4       36.19       33.50      2.25 o 
  -4   2   4        0.62        1.03      1.01 o 
  -3   2   4       25.56       30.46      1.62 o 
  -2   2   4      104.16      122.12      3.37 o 
  -1   2   4      158.07      156.26      8.50 o 
   0   2   4        5.86        6.39      1.16 o 
   1   2   4       97.84      103.91      3.38 o 
   2   2   4      123.15      124.41      5.30 o 
   3   2   4        2.57        2.89      0.97 o 
   4   2   4        3.37        2.31      1.42 o 
   5   2   4        2.61        1.89      1.87 o 
   6   2   4        2.31        2.55      1.81 o 
  -7   3   4        3.29        1.67      2.16 o 
  -6   3   4       20.99       21.98      2.65 o 
  -5   3   4       17.09       16.43      1.55 o 
  -4   3   4       68.55       66.46      4.29 o 
  -3   3   4       94.28       96.20      3.79 o 
  -2   3   4       57.26       61.93      2.79 o 
  -1   3   4      175.70      189.44      4.97 o 
   0   3   4      246.96      257.41      8.80 o 
   1   3   4       17.81       15.74      1.80 o 
   2   3   4       65.13       64.41      4.52 o 
   3   3   4       62.01       68.51      9.30 o 
   4   3   4        3.41        3.13      1.44 o 
   5   3   4        5.52        5.55      2.17 o 
  -7   4   4        1.29        0.65      2.33 o 
  -6   4   4        3.11        2.24      1.28 o 
  -5   4   4        0.60        1.22      1.30 o 
  -4   4   4       56.85       48.10      2.70 o 
  -3   4   4       75.23       83.40      3.98 o 
  -2   4   4       21.53       23.15      1.58 o 
  -1   4   4       22.21       22.66      1.46 o 
   0   4   4       57.50       58.50      2.40 o 
   1   4   4      151.41      155.66     11.59 o 
   2   4   4       62.66       63.47      5.38 o 
   3   4   4       11.18       11.21      2.14 o 
   4   4   4        1.86        2.84      2.05 o 
   5   4   4        1.21        0.82      1.86 o 
  -7   5   4        0.10        0.96      2.59 o 
  -6   5   4        5.02        3.08      1.98 o 
  -5   5   4        3.13        3.18      1.11 o 
  -4   5   4        4.14        4.51      1.79 o 
  -3   5   4       45.62       46.99      2.58 o 
  -2   5   4       10.04       10.98      1.45 o 
  -1   5   4       98.76      102.85      4.41 o 
   0   5   4       33.88       31.36      4.29 o 
   1   5   4       92.47       96.81      5.08 o 
   2   5   4       77.26       69.16      4.22 o 
   3   5   4        0.11        0.76      1.54 o 
   4   5   4        1.36       -0.06      1.83 o 
  -6   6   4        3.83        3.88      2.54 o 
  -5   6   4        0.57        1.08      0.86 o 
  -4   6   4       22.17       23.25      2.52 o 
  -3   6   4       28.68       28.49      2.53 o 
  -2   6   4       41.22       44.50      2.87 o 
  -1   6   4       40.95       45.86      2.04 o 
   0   6   4        5.29        5.58      2.36 o 
   1   6   4        2.00        1.62      1.36 o 
   2   6   4        5.98        4.96      1.90 o 
   3   6   4        1.67        0.61      1.19 o 
   4   6   4        3.02        2.79      2.55 o 
  -6   7   4        1.75        1.70      1.75 o 
  -5   7   4        0.35        0.33      0.83 o 
  -4   7   4        0.73        0.08      0.91 o 
  -3   7   4        9.84        9.65      1.55 o 
  -2   7   4       31.73       32.67      2.57 o 
  -1   7   4       13.61       14.27      3.00 o 
   0   7   4        1.80        0.90      1.81 o 
   1   7   4        4.71        3.09      1.96 o 
   2   7   4        0.49        0.73      0.98 o 
   3   7   4        5.76        3.15      2.74 o 
  -5   8   4        0.14        0.57      1.29 o 
  -4   8   4        1.84        1.74      1.08 o 
  -3   8   4        5.50        5.39      1.50 o 
  -2   8   4        1.57        0.36      1.36 o 
  -1   8   4        4.66        3.41      3.70 o 
   0   8   4        1.09        1.24      2.08 o 
   1   8   4       11.08        9.58      4.24 o 
   2   8   4        0.81        1.09      1.56 o 
  -4   9   4        1.99        1.34      1.18 o 
  -3   9   4        4.82        3.59      4.73 o 
  -2   9   4        3.28        2.63      2.98 o 
  -1   9   4        0.87        0.36      1.37 o 
   0   9   4        1.32        2.03      2.91 o 
   1   9   4        5.05        4.44      3.35 o 
  -1 -11   5        0.20        1.36      1.58 o 
   0 -11   5        0.43        1.14      1.36 o 
   1 -11   5        0.52        2.35      3.10 o 
   2 -11   5        3.46        2.02      3.84 o 
   3 -11   5        1.93        0.85      2.53 o 
   4 -11   5        2.25        1.52      2.04 o 
  -2 -10   5        3.69        3.76      1.86 o 
  -1 -10   5        9.19        8.24      2.16 o 
   0 -10   5        2.02        2.25      1.62 o 
   1 -10   5        0.69        0.43      1.22 o 
   2 -10   5        7.91        5.56      9.73 o 
   3 -10   5        4.52        7.66      3.58 o 
   4 -10   5        5.43        4.20      2.46 o 
   5 -10   5        2.18        2.80      2.32 o 
  -3  -9   5        1.05        1.09      2.68 o 
  -2  -9   5       10.61       11.28      2.45 o 
  -1  -9   5        2.54        4.16      1.55 o 
   0  -9   5        0.28        0.38      1.31 o 
   1  -9   5        0.64        1.31      1.03 o 
   2  -9   5        3.17        7.37      4.02 o 
   3  -9   5        5.92        7.01      2.64 o 
   4  -9   5        8.34        6.75      3.37 o 
   5  -9   5        5.15        5.04      1.98 o 
  -4  -8   5        3.61        2.79      3.83 o 
  -3  -8   5        2.62        1.16      1.36 o 
  -2  -8   5       19.55       20.92      3.33 o 
  -1  -8   5       38.29       36.52      3.04 o 
   0  -8   5        8.64        7.45      2.02 o 
   1  -8   5       30.34       27.43      2.34 o 
   2  -8   5       11.54       10.76      1.42 o 
   3  -8   5        7.34        6.69      2.40 o 
   4  -8   5       14.49       13.42      3.46 o 
   5  -8   5        8.82        7.47      2.99 o 
   6  -8   5        6.76        6.33      2.34 o 
  -5  -7   5        0.83        0.49      2.98 o 
  -4  -7   5        0.77        0.37      1.21 o 
  -3  -7   5        2.41        0.92      1.00 o 
  -2  -7   5       22.39       18.53      2.57 o 
  -1  -7   5       13.70       15.77      2.85 o 
   0  -7   5       26.12       26.61      2.98 o 
   1  -7   5       84.48       78.37      5.52 o 
   2  -7   5       38.43       21.74     12.41 o 
   3  -7   5       45.66       49.11      4.86 o 
   4  -7   5        0.05        0.11      0.97 o 
   5  -7   5        3.05        3.21      3.31 o 
   6  -7   5        2.29        1.64      2.57 o 
  -5  -6   5        5.77        6.59      2.12 o 
  -4  -6   5       12.42       11.72      2.26 o 
  -3  -6   5       28.82       28.39      2.06 o 
  -2  -6   5       24.62       24.80      2.57 o 
  -1  -6   5        2.49        2.19      1.10 o 
   0  -6   5       62.95       70.27     10.00 o 
   1  -6   5       28.63       30.08      1.25 o 
   2  -6   5       18.44       17.03      0.64 o 
   3  -6   5        2.05        1.71      3.18 o 
   4  -6   5        2.77        2.27      1.68 o 
   5  -6   5       10.64       11.86      2.74 o 
   6  -6   5        5.73        2.64      6.96 o 
  -6  -5   5        2.20        1.16      2.10 o 
  -5  -5   5       16.57       15.72      2.83 o 
  -4  -5   5       12.72        9.82      2.69 o 
  -3  -5   5       90.25       89.72      3.87 o 
  -2  -5   5        2.56        1.68      1.33 o 
  -1  -5   5      104.24      105.15      4.76 o 
   0  -5   5      185.25      184.15     10.97 o 
   1  -5   5       34.84       34.96      1.70 o 
   2  -5   5       19.62       18.72      3.13 o 
   3  -5   5        5.13        6.42      4.34 o 
   4  -5   5        7.03        9.55      2.39 o 
   5  -5   5        6.44        6.83      2.47 o 
   6  -5   5        0.22        0.35      2.19 o 
   7  -5   5        0.67        0.35      1.06 o 
  -6  -4   5        5.58        5.14      3.29 o 
  -5  -4   5       13.95       13.53      2.54 o 
  -4  -4   5       77.08       75.66      2.89 o 
  -3  -4   5       36.55       34.23      2.35 o 
  -2  -4   5      118.46      119.22      5.24 o 
  -1  -4   5      176.25      194.22      6.58 o 
   0  -4   5      658.76      685.46     12.68 o 
   1  -4   5       15.69       16.12      1.10 o 
   2  -4   5       22.70       22.16      0.86 o 
   3  -4   5        8.91        8.36      2.34 o 
   4  -4   5       40.77       40.27      3.06 o 
   5  -4   5       17.99       19.94      2.48 o 
   6  -4   5        0.15       -0.60      1.74 o 
   7  -4   5        3.46        1.85      5.18 o 
  -6  -3   5        0.34        0.84      1.53 o 
  -5  -3   5       14.64       11.36      2.55 o 
  -4  -3   5      130.66      126.19      3.41 o 
  -3  -3   5        6.70        4.88      0.94 o 
  -2  -3   5       86.93       90.54      3.33 o 
  -1  -3   5      543.28      526.20     17.25 o 
   0  -3   5       62.16       66.11      1.93 o 
   1  -3   5       25.86       25.53      0.98 o 
   2  -3   5       41.76       38.45      1.94 o 
   3  -3   5       28.69       28.12      1.11 o 
   4  -3   5      127.82      135.51      6.66 o 
   5  -3   5       50.55       51.81      5.28 o 
   6  -3   5        0.48        0.24      2.04 o 
   7  -3   5        3.90        2.25      5.13 o 
  -7  -2   5        2.38        2.98      2.05 o 
  -6  -2   5        3.55        3.08      1.86 o 
  -5  -2   5       44.37       41.88      3.45 o 
  -4  -2   5       99.80      101.95      5.05 o 
  -3  -2   5       66.85       70.24      2.32 o 
  -2  -2   5       39.73       42.02      1.98 o 
  -1  -2   5      287.00      284.79      5.26 o 
   0  -2   5       17.33       16.95      1.15 o 
   1  -2   5       58.07       60.54      1.56 o 
   2  -2   5        8.17        8.67      0.68 o 
   3  -2   5       26.50       25.36      0.95 o 
   4  -2   5       32.56       37.80      2.35 o 
   5  -2   5        2.53        2.31      1.38 o 
   6  -2   5        9.61        7.43     12.79 o 
  -7  -1   5        3.00        1.77      3.25 o 
  -6  -1   5        3.03        2.47      2.51 o 
  -5  -1   5       70.26       66.60      3.81 o 
  -4  -1   5       32.50       31.69      2.34 o 
  -3  -1   5       50.40       49.03      2.27 o 
  -2  -1   5      101.90      109.98      2.89 o 
  -1  -1   5       45.55       41.49      1.53 o 
   0  -1   5       77.54       83.23      2.05 o 
   1  -1   5      879.39      800.48     11.15 o 
   2  -1   5      172.05      166.44      4.13 o 
   3  -1   5      104.94      105.75      3.85 o 
   4  -1   5      104.01      113.41      4.10 o 
   5  -1   5        2.31        2.34      1.32 o 
   6  -1   5        8.85        5.67     10.14 o 
  -7   0   5        1.47        1.60      1.83 o 
  -6   0   5       37.57       30.99      5.06 o 
  -5   0   5       51.99       55.88      2.50 o 
  -4   0   5       20.12       18.56      1.21 o 
  -3   0   5       59.15       60.92      3.49 o 
  -2   0   5       39.59       44.53      3.09 o 
  -1   0   5       57.17       58.56      5.26 o 
   0   0   5       19.11       18.42      1.06 o 
   1   0   5      205.43      205.68      5.57 o 
   2   0   5      214.80      220.24      6.05 o 
   3   0   5       46.77       45.86      4.45 o 
   4   0   5        4.70        4.64      1.86 o 
   5   0   5        0.14        0.21      0.84 o 
   6   0   5       13.89       17.85      3.31 o 
  -7   1   5        1.15        1.16      1.79 o 
  -6   1   5        3.71        3.71      3.38 o 
  -5   1   5        6.77        4.89      1.80 o 
  -4   1   5        4.13        2.74      1.70 o 
  -3   1   5       31.36       37.14      2.76 o 
  -2   1   5       51.59       48.17      3.06 o 
  -1   1   5      666.44      695.95     17.30 o 
   0   1   5      537.35      569.37     15.51 o 
   1   1   5       14.36        6.24      1.41 o 
   2   1   5      148.51      139.98      6.37 o 
   3   1   5      263.18      240.93      8.34 o 
   4   1   5       21.95       18.80      1.85 o 
   5   1   5        0.96        1.75      1.39 o 
   6   1   5        2.37        1.03      1.53 o 
  -7   2   5        0.84        1.18      1.53 o 
  -6   2   5        5.56        5.63      3.38 o 
  -5   2   5        0.49        0.55      0.79 o 
  -4   2   5        8.61        7.95      1.69 o 
  -3   2   5       29.15       28.30      1.91 o 
  -2   2   5      101.97      117.49      4.68 o 
  -1   2   5       17.27       20.74      1.97 o 
   0   2   5       59.04       67.39      3.98 o 
   1   2   5       13.33       16.00      1.12 o 
   2   2   5      108.62      116.83      5.48 o 
   3   2   5        1.58        1.97      1.61 o 
   4   2   5        1.38        0.78      0.97 o 
   5   2   5       10.03        9.34      2.28 o 
   6   2   5        0.36        1.24      1.87 o 
  -7   3   5        1.49        0.87      1.12 o 
  -6   3   5        1.16        0.94      1.69 o 
  -5   3   5       11.87        8.40      1.75 o 
  -4   3   5       14.16       13.29      1.62 o 
  -3   3   5       47.59       47.87      3.20 o 
  -2   3   5       38.73       34.82      2.23 o 
  -1   3   5      152.42      142.49      4.87 o 
   0   3   5       62.84       67.42      2.80 o 
   1   3   5      110.84      105.54      3.45 o 
   2   3   5      121.54      116.17      8.50 o 
   3   3   5       37.29       28.00      3.27 o 
   4   3   5        1.59        0.98      1.07 o 
   5   3   5        2.87        3.17      2.04 o 
  -7   4   5        1.09        1.64      1.11 o 
  -6   4   5        3.73        3.73      2.30 o 
  -5   4   5        1.56        1.39      1.17 o 
  -4   4   5      143.41      148.71      4.29 o 
  -3   4   5       11.46       10.79      1.77 o 
  -2   4   5        1.16        1.35      1.02 o 
  -1   4   5       37.04       37.81      2.19 o 
   0   4   5       18.49       15.48      1.55 o 
   1   4   5      120.26      125.42     10.33 o 
   2   4   5       19.42       21.31      2.66 o 
   3   4   5        1.22        1.04      1.40 o 
   4   4   5        1.78        2.61      2.66 o 
   5   4   5        1.98        0.91      1.88 o 
  -6   5   5        2.69        2.02      1.57 o 
  -5   5   5        8.76        7.11      3.03 o 
  -4   5   5        5.78        5.12      1.67 o 
  -3   5   5       73.20       81.84      3.19 o 
  -2   5   5        5.91        4.81      1.42 o 
  -1   5   5       19.86       17.21      1.37 o 
   0   5   5       33.22       39.15      4.03 o 
   1   5   5       47.13       44.41      3.90 o 
   2   5   5       12.24       14.26      4.36 o 
   3   5   5        2.39        1.24      1.43 o 
   4   5   5        0.70        0.07      2.04 o 
  -6   6   5        2.31        1.40      1.20 o 
  -5   6   5        0.20       -0.39      0.97 o 
  -4   6   5        3.84        1.29      1.36 o 
  -3   6   5        3.10        2.52      1.20 o 
  -2   6   5       38.12       38.71      2.24 o 
  -1   6   5        9.19        8.89      1.93 o 
   0   6   5        0.70        0.33      0.90 o 
   1   6   5        7.33        4.12      3.01 o 
   2   6   5        0.94        1.09      1.89 o 
   3   6   5        2.70        3.13      1.85 o 
  -5   7   5        1.45        1.67      1.37 o 
  -4   7   5        8.49        8.91      1.53 o 
  -3   7   5        5.83        5.46      1.66 o 
  -2   7   5        1.90        0.99      1.38 o 
  -1   7   5        0.15        0.15      1.64 o 
   0   7   5        6.11        7.34      3.74 o 
   1   7   5        3.09        1.64      2.09 o 
   2   7   5        0.86        1.91      1.67 o 
  -5   8   5        1.76        2.09      1.70 o 
  -4   8   5        1.31        0.42      1.33 o 
  -3   8   5        4.81        1.83      3.27 o 
  -2   8   5        0.58        0.73      0.98 o 
  -1   8   5        4.27        1.96      1.90 o 
   0   8   5        1.79        1.78      1.78 o 
   1   8   5        0.32        1.31      2.18 o 
  -3   9   5        2.10        1.75      2.18 o 
  -2   9   5        5.96        2.19      2.77 o 
  -1   9   5        0.77        0.69      1.19 o 
  -1 -11   6        2.51        2.66      1.60 o 
   0 -11   6        2.39        2.31      2.01 o 
   1 -11   6        2.27        3.13      2.45 o 
   2 -11   6        6.15        6.94      3.02 o 
   3 -11   6        6.03        4.52      3.61 o 
  -2 -10   6        2.45        2.43      2.16 o 
  -1 -10   6        1.29        0.92      1.48 o 
   0 -10   6        1.22        3.45      3.27 o 
   1 -10   6        0.67        1.03      1.68 o 
   2 -10   6        0.31        1.27      3.41 o 
   3 -10   6        0.76        2.24      3.38 o 
   4 -10   6        2.55        2.90      2.38 o 
   5 -10   6        0.99        1.19      2.26 o 
  -3  -9   6        1.26        1.10      3.57 o 
  -2  -9   6        2.04        3.14      1.98 o 
  -1  -9   6        6.31        8.55      2.30 o 
   0  -9   6       14.67       13.52      2.14 o 
   1  -9   6        5.58        5.58      1.43 o 
   2  -9   6        1.21        2.94      3.14 o 
   3  -9   6        4.76        5.26      3.47 o 
   4  -9   6        1.69        2.89      2.22 o 
   5  -9   6        4.14        3.94      2.48 o 
  -4  -8   6        0.84        1.60      3.08 o 
  -3  -8   6       18.36       16.76      2.02 o 
  -2  -8   6       17.39       16.36      2.62 o 
  -1  -8   6        1.17        1.29      1.41 o 
   0  -8   6       64.44       60.95      3.79 o 
   1  -8   6       42.30       49.45      2.81 o 
   2  -8   6        0.27       -0.02      0.86 o 
   3  -8   6       30.92       26.09      3.67 o 
   4  -8   6        0.41        0.69      2.17 o 
   5  -8   6        4.89        5.48      3.08 o 
   6  -8   6        7.58        6.95      2.87 o 
  -5  -7   6        0.25        1.54      2.44 o 
  -4  -7   6        4.16        3.59      3.02 o 
  -3  -7   6       17.06       18.51      3.06 o 
  -2  -7   6       25.64       26.08      2.87 o 
  -1  -7   6       36.07       31.92      2.71 o 
   0  -7   6       74.54       71.22      4.86 o 
   1  -7   6       27.82       24.87      2.24 o 
   2  -7   6       82.02       82.13      2.37 o 
   3  -7   6       15.45       12.25      3.45 o 
   4  -7   6        2.33        1.41      3.42 o 
   5  -7   6        2.95        3.07      2.08 o 
   6  -7   6        0.33        0.53      1.26 o 
  -5  -6   6        8.22        5.00      5.17 o 
  -4  -6   6        0.54        0.61      1.05 o 
  -3  -6   6       37.97       34.09      2.85 o 
  -2  -6   6       18.38       18.00      2.12 o 
  -1  -6   6       27.25       28.68      3.42 o 
   0  -6   6      118.15      119.31      6.92 o 
   1  -6   6      139.85      149.14      5.57 o 
   2  -6   6       52.82       56.68      2.64 o 
   3  -6   6       34.93       30.94      4.34 o 
   4  -6   6        3.12        2.79      2.40 o 
   5  -6   6       24.82       23.25      3.38 o 
   6  -6   6        7.11        5.24      9.38 o 
  -6  -5   6        0.56        0.18      1.20 o 
  -5  -5   6        8.16        7.15      3.05 o 
  -4  -5   6       23.68       20.26      2.91 o 
  -3  -5   6        6.87        7.71      1.68 o 
  -2  -5   6       18.13       16.16      1.82 o 
  -1  -5   6       19.68       19.50      2.44 o 
   0  -5   6       37.74       36.44      2.34 o 
   1  -5   6       30.40       29.07      1.43 o 
   2  -5   6        8.97        8.87      0.46 o 
   3  -5   6        1.54        0.75      2.67 o 
   4  -5   6       11.61       11.17      1.72 o 
   5  -5   6       16.83       17.72      2.21 o 
   6  -5   6        0.08        0.30      1.83 o 
  -6  -4   6        2.26        1.53      2.37 o 
  -5  -4   6       13.41       11.16      1.94 o 
  -4  -4   6       17.20       16.80      1.86 o 
  -3  -4   6       91.96       98.06      4.87 o 
  -2  -4   6       27.20       26.24      2.13 o 
  -1  -4   6        0.61        1.87      1.27 o 
   0  -4   6       56.30       55.17      2.65 o 
   1  -4   6      100.14      107.99      3.08 o 
   2  -4   6        9.32        9.71      0.54 o 
   3  -4   6        1.69        0.58      2.01 o 
   4  -4   6       39.20       36.75      2.76 o 
   5  -4   6        9.81        8.38      2.31 o 
   6  -4   6        0.23       -0.41      1.77 o 
  -6  -3   6        1.94        2.21      1.88 o 
  -5  -3   6        4.03        5.27      3.20 o 
  -4  -3   6       27.36       26.57      1.80 o 
  -3  -3   6       41.80       40.25      2.99 o 
  -2  -3   6       38.85       43.64      2.66 o 
  -1  -3   6       18.09       19.24      1.79 o 
   0  -3   6      199.43      181.48      5.52 o 
   1  -3   6       19.42       18.60      1.08 o 
   2  -3   6       30.01       29.70      1.03 o 
   3  -3   6        2.63        3.38      0.72 o 
   4  -3   6        9.63        9.70      1.10 o 
   5  -3   6        5.46        5.51      2.14 o 
   6  -3   6        1.26        0.51      1.94 o 
  -6  -2   6        4.09        4.30      1.92 o 
  -5  -2   6       24.47       20.38      2.58 o 
  -4  -2   6       17.70       17.60      2.15 o 
  -3  -2   6        9.96       11.44      1.81 o 
  -2  -2   6        1.88        1.31      1.01 o 
  -1  -2   6       49.45       51.67      3.56 o 
   0  -2   6        0.64        0.44      0.48 o 
   1  -2   6      103.29      100.76      3.94 o 
   2  -2   6       45.12       44.58      1.78 o 
   3  -2   6       38.39       37.62      1.89 o 
   4  -2   6       20.32       19.04      1.63 o 
   5  -2   6        9.33        8.43      2.44 o 
   6  -2   6        5.12        3.34      6.18 o 
  -7  -1   6        1.06        2.28      2.25 o 
  -6  -1   6        3.19        3.45      2.42 o 
  -5  -1   6       21.65       22.33      2.43 o 
  -4  -1   6        1.12        2.29      2.33 o 
  -3  -1   6       16.98       15.80      1.78 o 
  -2  -1   6       34.22       40.19      2.94 o 
  -1  -1   6       21.90       23.98      1.91 o 
   0  -1   6        8.71        9.10      1.54 o 
   1  -1   6      134.96      164.93      6.79 o 
   2  -1   6       39.77       43.00      2.57 o 
   3  -1   6        6.01        4.49      5.98 o 
   4  -1   6       31.95       27.39      2.97 o 
   5  -1   6        0.11        0.93      1.05 o 
   6  -1   6       12.66       13.76      2.73 o 
  -7   0   6        1.66        2.85      2.43 o 
  -6   0   6        3.27        3.93      3.10 o 
  -5   0   6        3.49        3.15      1.52 o 
  -4   0   6       21.62       18.19      2.59 o 
  -3   0   6       75.51       80.11      5.11 o 
  -2   0   6       44.19       44.96      2.77 o 
  -1   0   6      118.20      120.71      6.22 o 
   0   0   6       38.87       45.73      3.96 o 
   1   0   6        1.65        1.71      0.91 o 
   2   0   6       34.74       34.60      2.90 o 
   4   0   6       14.95       11.89      2.48 o 
   5   0   6        0.67        0.58      1.21 o 
  -7   1   6        1.20        2.28      2.01 o 
  -6   1   6        0.49        0.20      1.46 o 
  -5   1   6        9.13        8.52      1.24 o 
  -4   1   6        0.54        1.21      1.13 o 
  -3   1   6        5.98        6.74      4.40 o 
  -2   1   6        3.00        2.80      1.24 o 
  -1   1   6       30.61       30.05      2.82 o 
   0   1   6      189.14      199.13     10.44 o 
   1   1   6      104.22      107.45      4.33 o 
   2   1   6       51.31       57.28      3.13 o 
   3   1   6       46.51       27.28      3.14 o 
   4   1   6        1.38       -0.04      1.26 o 
   5   1   6        7.66        7.27      2.58 o 
  -7   2   6        2.82        1.40      2.39 o 
  -6   2   6        3.51        2.34      2.19 o 
  -5   2   6       10.27        9.20      1.77 o 
  -4   2   6       77.66       74.62      2.99 o 
  -3   2   6       40.84       40.64      2.62 o 
  -2   2   6       58.65       56.91      3.49 o 
  -1   2   6       96.04      102.48      4.58 o 
   0   2   6       35.45       36.77      4.69 o 
   1   2   6       37.33       33.92      2.19 o 
   2   2   6      202.83      207.00     19.71 o 
   3   2   6        1.25        2.46      1.91 o 
   4   2   6        2.12        2.19      1.60 o 
   5   2   6        2.29        1.18      1.61 o 
  -7   3   6        0.38        0.26      1.07 o 
  -6   3   6        1.17        0.85      1.86 o 
  -5   3   6        6.53        5.44      1.36 o 
  -4   3   6       36.10       37.66      2.61 o 
  -3   3   6       66.49       72.45      4.19 o 
  -2   3   6        1.07        0.53      0.95 o 
  -1   3   6       42.84       47.70      2.52 o 
   0   3   6       16.63       15.32      1.58 o 
   1   3   6      169.79      179.43      8.19 o 
   2   3   6       61.15       56.28      3.24 o 
   3   3   6        2.93        3.63      2.31 o 
   4   3   6       12.52       10.47      3.04 o 
   5   3   6        2.00        2.04      1.82 o 
  -6   4   6        1.17        1.12      1.12 o 
  -5   4   6        2.06        1.81      1.15 o 
  -4   4   6        2.80        1.92      1.66 o 
  -3   4   6       22.25       20.06      2.58 o 
  -2   4   6       94.46       99.00      5.65 o 
  -1   4   6       64.05       58.17      3.42 o 
   0   4   6       84.97       89.15      2.31 o 
   1   4   6        6.28       10.21      3.13 o 
   2   4   6       10.74       10.60      2.00 o 
   3   4   6        6.11        6.37      3.27 o 
   4   4   6        1.89        0.55      2.00 o 
  -6   5   6        6.92        8.71      2.19 o 
  -5   5   6        3.17        2.58      1.37 o 
  -4   5   6        1.82        2.24      1.64 o 
  -3   5   6       11.80        9.62      1.42 o 
  -2   5   6       47.01       47.51      2.77 o 
  -1   5   6       25.63       24.86      1.89 o 
   0   5   6       21.65       22.09      2.70 o 
   1   5   6        1.39        1.95      3.16 o 
   2   5   6        3.75        2.03      2.96 o 
   3   5   6        8.97        9.17      3.26 o 
   4   5   6        3.31        2.20      2.30 o 
  -6   6   6        5.06        3.37      1.96 o 
  -5   6   6        6.41        6.39      1.35 o 
  -4   6   6       11.49       11.11      1.83 o 
  -3   6   6       20.66       22.74      2.78 o 
  -2   6   6       29.47       24.93      2.00 o 
  -1   6   6       18.78       15.48      2.26 o 
   0   6   6        2.93        2.81      2.41 o 
   1   6   6        4.90        6.82      3.41 o 
   2   6   6        6.20        5.37      2.69 o 
   3   6   6        6.31        7.42      2.89 o 
  -5   7   6        1.43        0.97      1.23 o 
  -4   7   6        9.02       10.79      1.70 o 
  -3   7   6        5.21        7.26      3.32 o 
  -2   7   6        4.84        2.68      3.40 o 
  -1   7   6       13.54       14.17      3.31 o 
   0   7   6        5.12        4.10      2.10 o 
   1   7   6        0.35        0.09      1.55 o 
   2   7   6        2.19        2.00      2.00 o 
  -4   8   6        4.49        3.50      4.85 o 
  -3   8   6        1.12        1.27      1.81 o 
  -2   8   6        2.04        1.77      1.60 o 
  -1   8   6        4.38        3.15      2.85 o 
   0   8   6        0.13        0.31      0.57 o 
  -1 -11   7       12.19       14.67      2.94 o 
   0 -11   7        2.36        1.03      2.45 o 
   1 -11   7        2.70        3.91      3.54 o 
   2 -11   7        1.90        3.24      3.74 o 
   3 -11   7        0.97        1.22      2.66 o 
  -2 -10   7        0.81        1.13      1.45 o 
  -1 -10   7        0.30        0.44      1.46 o 
   0 -10   7        9.34        8.81      2.67 o 
   1 -10   7        2.23        5.54      3.29 o 
   2 -10   7        1.51        0.85      2.70 o 
   3 -10   7        1.06        1.31      2.21 o 
   4 -10   7        8.44        7.41      3.10 o 
  -3  -9   7        0.21        0.99      1.53 o 
  -2  -9   7        7.61        8.22      2.33 o 
  -1  -9   7        0.99        0.67      1.18 o 
   0  -9   7        8.20        8.73      3.12 o 
   1  -9   7        7.08        5.10      4.48 o 
   2  -9   7        5.79        4.51      2.37 o 
   3  -9   7        4.59        5.51      2.86 o 
   4  -9   7        1.80        1.97      2.03 o 
   5  -9   7        0.38        0.62      1.99 o 
  -4  -8   7        3.62        2.25      2.30 o 
  -3  -8   7        4.05        3.89      4.07 o 
  -2  -8   7        7.20        7.11      2.53 o 
  -1  -8   7        0.67        0.64      1.20 o 
   0  -8   7        5.39        4.15      1.36 o 
   1  -8   7        8.85        8.58      1.53 o 
   2  -8   7        7.05        7.84      2.84 o 
   3  -8   7       19.11       12.73      3.76 o 
   4  -8   7        8.06       10.43      3.28 o 
   5  -8   7        0.66        0.86      2.01 o 
  -5  -7   7        2.12        1.91      1.52 o 
  -4  -7   7        1.64        1.62      1.82 o 
  -3  -7   7        3.30        3.96      2.73 o 
  -2  -7   7        0.77        0.77      1.43 o 
  -1  -7   7       15.99       15.39      2.07 o 
   0  -7   7        5.88        5.71      1.80 o 
   1  -7   7       12.13       12.00      1.57 o 
   2  -7   7       87.03       92.52      3.92 o 
   3  -7   7       13.28       16.30      3.80 o 
   4  -7   7        0.44        0.79      1.83 o 
   5  -7   7        2.46        2.47      3.80 o 
  -5  -6   7        0.90        0.50      1.49 o 
  -4  -6   7        1.82        1.71      1.36 o 
  -3  -6   7        1.52        2.68      1.65 o 
  -2  -6   7        6.74        4.82      3.47 o 
  -1  -6   7       18.83       16.41      1.90 o 
   0  -6   7       84.29       87.83      5.42 o 
   1  -6   7       84.82       89.58      4.22 o 
   2  -6   7       10.34        8.20      0.90 o 
   3  -6   7       21.89       26.38      3.80 o 
   4  -6   7        2.81        4.46      4.68 o 
   5  -6   7        3.24        4.76      5.49 o 
   6  -6   7        1.42        1.33      2.10 o 
  -5  -5   7        6.71        6.86      3.61 o 
  -4  -5   7        0.42        0.48      1.28 o 
  -3  -5   7       14.64       13.72      2.23 o 
  -2  -5   7       19.36       19.11      2.08 o 
  -1  -5   7      104.72      107.99      5.63 o 
   0  -5   7       10.95       11.57      1.81 o 
   1  -5   7       26.22       24.38      1.48 o 
   2  -5   7       29.34       29.95      1.41 o 
   3  -5   7        0.12       -0.17      1.98 o 
   4  -5   7       37.63       33.13      3.78 o 
   5  -5   7       10.45       10.97      2.23 o 
   6  -5   7        0.60        1.77      2.84 o 
  -6  -4   7        7.77        6.98      3.31 o 
  -5  -4   7        2.06        3.07      1.77 o 
  -4  -4   7        4.21        4.67      1.05 o 
  -3  -4   7       16.66       15.62      2.59 o 
  -2  -4   7       51.39       51.14      3.58 o 
  -1  -4   7       39.62       40.25      2.70 o 
   0  -4   7       12.63       11.45      1.44 o 
   1  -4   7       34.89       40.86      2.37 o 
   2  -4   7       53.08       53.54      2.90 o 
   3  -4   7       25.46       24.78      2.00 o 
   4  -4   7       58.91       54.60      4.16 o 
   5  -4   7       22.83       19.83      2.91 o 
   6  -4   7        0.00        0.86      2.17 o 
  -6  -3   7        1.18        0.77      1.88 o 
  -5  -3   7        5.29        4.64      1.75 o 
  -4  -3   7       21.93       21.84      1.82 o 
  -3  -3   7       42.33       40.57      2.59 o 
  -2  -3   7       16.33       15.97      1.83 o 
  -1  -3   7       17.22       18.26      1.75 o 
   0  -3   7      224.97      215.19      6.53 o 
   1  -3   7        3.96        3.08      0.73 o 
   2  -3   7       75.39       83.15      3.36 o 
   3  -3   7       14.58       13.33      2.52 o 
   4  -3   7        0.01       -0.44      1.45 o 
   5  -3   7        4.21        3.64      4.55 o 
   6  -3   7        5.33        6.27      2.90 o 
  -6  -2   7        5.04        3.52      2.92 o 
  -5  -2   7        1.46        1.22      2.34 o 
  -4  -2   7       25.64       20.66      3.75 o 
  -3  -2   7       38.65       35.82      2.56 o 
  -2  -2   7       10.24       10.21      1.63 o 
  -1  -2   7       71.40       69.84      3.15 o 
   0  -2   7       41.62       46.11      2.79 o 
   1  -2   7      186.86      194.59      7.41 o 
   2  -2   7        6.74        7.26      1.12 o 
   3  -2   7       22.27       18.70      1.53 o 
   4  -2   7       15.53       16.55      1.63 o 
  -6  -1   7        5.60        6.30      2.38 o 
  -5  -1   7        9.56        7.18      6.27 o 
  -4  -1   7       39.94       43.28      4.59 o 
  -3  -1   7       62.61       64.91      4.38 o 
  -2  -1   7        1.81        1.70      1.40 o 
  -1  -1   7       37.92       38.56      3.06 o 
   0  -1   7       39.69       46.42      3.00 o 
   1  -1   7        3.82        4.57      1.32 o 
   2  -1   7        2.95        5.52      1.15 o 
   3  -1   7        0.14        0.27      0.60 o 
   4  -1   7       23.07       30.23      3.71 o 
  -7   0   7        4.54        3.33      4.69 o 
  -6   0   7       10.02        9.31      4.35 o 
  -5   0   7        1.93        0.98      0.91 o 
  -4   0   7        2.39        3.44      1.85 o 
  -3   0   7       10.23       10.33      2.03 o 
  -2   0   7        0.61        1.10      1.42 o 
  -1   0   7       62.29       75.05      5.40 o 
   0   0   7       10.15       10.44      1.72 o 
   1   0   7        5.82        4.60      5.12 o 
   2   0   7        6.70        6.05      1.71 o 
   3   0   7        4.83        3.69      4.21 o 
   4   0   7        9.17        7.43      2.39 o 
   5   0   7        0.53        1.55      1.53 o 
  -7   1   7        1.17        0.86      1.30 o 
  -6   1   7        1.93        1.34      1.95 o 
  -5   1   7        3.09        2.92      1.92 o 
  -4   1   7       64.01       61.83      2.90 o 
  -3   1   7       47.70       50.21      4.06 o 
  -2   1   7       32.25       38.58      2.95 o 
  -1   1   7        5.90        6.55      2.03 o 
   0   1   7       13.40       10.89      2.48 o 
   1   1   7       17.07       17.27      2.41 o 
   2   1   7       38.84       38.67      6.13 o 
   3   1   7       49.34       51.33      3.89 o 
   4   1   7        4.90        6.44      2.32 o 
   5   1   7        0.94        1.54      1.29 o 
  -6   2   7        2.25        1.43      1.93 o 
  -5   2   7        9.18        8.59      5.11 o 
  -4   2   7       44.62       48.88      2.59 o 
  -3   2   7       26.67       29.01      2.58 o 
  -2   2   7        9.94       10.64      1.44 o 
  -1   2   7      143.68      145.30      7.08 o 
   0   2   7       52.67       41.25      6.15 o 
   1   2   7      222.79      235.95      8.62 o 
   2   2   7        5.02        6.53      8.05 o 
   3   2   7       15.30       14.36      2.33 o 
   4   2   7       11.53       11.76      1.85 o 
   5   2   7        0.92        0.00      1.32 o 
  -6   3   7        4.36        5.65      2.30 o 
  -5   3   7        4.65        4.97      1.80 o 
  -4   3   7        0.60        0.72      0.94 o 
  -3   3   7        2.71        5.20      3.11 o 
  -2   3   7       10.78       13.99      1.77 o 
  -1   3   7       32.78       28.89      2.34 o 
   0   3   7       82.99       83.29      4.67 o 
   1   3   7        3.64        3.76      0.93 o 
   2   3   7       13.65       14.47      2.91 o 
   3   3   7        3.90        1.46      1.53 o 
   4   3   7        3.59        3.21      2.29 o 
  -6   4   7        2.25        1.17      1.28 o 
  -5   4   7        9.67       10.98      2.44 o 
  -4   4   7       10.96        8.47      2.19 o 
  -3   4   7       48.81       49.32      3.14 o 
  -2   4   7       41.96       35.98      2.13 o 
  -1   4   7       41.42       41.70      2.11 o 
   0   4   7        7.54        4.84      1.89 o 
   1   4   7       14.58       14.60      2.98 o 
   2   4   7        0.49        0.67      1.60 o 
   3   4   7        9.85       12.27      3.77 o 
   4   4   7        7.50        6.00      3.20 o 
  -6   5   7        2.03        1.84      1.39 o 
  -5   5   7        1.78        2.63      1.31 o 
  -4   5   7       10.83       10.32      2.16 o 
  -3   5   7       12.55       15.98      2.27 o 
  -2   5   7        6.80        8.20      1.92 o 
  -1   5   7       10.22       11.00      2.31 o 
   0   5   7        8.37        6.15      2.64 o 
   1   5   7        7.72        5.54      5.17 o 
   2   5   7        4.47        4.08      2.72 o 
   3   5   7        9.74       11.16      3.42 o 
  -5   6   7        0.59        0.55      1.30 o 
  -4   6   7        3.69        3.37      4.05 o 
  -3   6   7        8.97        5.80      3.65 o 
  -2   6   7        5.69        6.64      3.67 o 
  -1   6   7       13.30       12.67      2.15 o 
   0   6   7        4.56        4.11      4.31 o 
   1   6   7        1.99        1.19      1.64 o 
   2   6   7        3.85        3.01      2.12 o 
  -4   7   7        1.66        1.49      1.91 o 
  -3   7   7        9.03        8.84      4.48 o 
  -2   7   7        9.70       10.83      4.97 o 
  -1   7   7        1.15        0.26      1.32 o 
   0   7   7        2.52        1.62      1.84 o 
   1   7   7        2.87        1.65      1.63 o 
  -2   8   7        1.47        0.67      1.37 o 
  -1   8   7        3.12        1.57      3.21 o 
   0 -11   8        1.41        0.69      2.69 o 
   1 -11   8        0.42        0.82      2.29 o 
   2 -11   8        3.16        3.70      2.77 o 
   3 -11   8        0.04       -0.12      2.42 o 
  -2 -10   8       13.59       13.89      2.60 o 
  -1 -10   8        1.01        0.66      1.42 o 
   0 -10   8        1.95        1.27      1.61 o 
   1 -10   8        2.88        2.25      2.39 o 
   2 -10   8        1.13        2.94      3.98 o 
   3 -10   8        2.92        3.00      2.52 o 
   4 -10   8        0.99        1.30      2.22 o 
  -3  -9   8       11.16       11.55      2.96 o 
  -2  -9   8       12.84       16.35      3.33 o 
  -1  -9   8        3.89        4.05      2.13 o 
   0  -9   8        0.46        0.65      1.09 o 
   1  -9   8        0.33        0.07      2.34 o 
   2  -9   8        3.62        2.41      6.90 o 
   3  -9   8        0.32        1.71      2.76 o 
   4  -9   8        5.68        7.46      3.28 o 
   5  -9   8        1.16        0.92      2.05 o 
  -4  -8   8        1.58        1.71      2.39 o 
  -3  -8   8        4.16        2.63      3.42 o 
  -2  -8   8        0.65        1.40      2.85 o 
  -1  -8   8        0.88        1.39      1.34 o 
   0  -8   8       12.21       13.43      1.89 o 
   1  -8   8       12.94       11.72      1.57 o 
   2  -8   8       10.80       13.17      3.76 o 
   3  -8   8       16.97       13.38      4.14 o 
   4  -8   8        1.90        1.62      1.73 o 
   5  -8   8       10.82        6.33      9.96 o 
  -4  -7   8        1.01        1.99      1.70 o 
  -3  -7   8        1.84        2.33      1.46 o 
  -2  -7   8        0.14        0.35      1.18 o 
  -1  -7   8       27.80       24.18      2.51 o 
   0  -7   8        1.34        1.73      1.21 o 
   1  -7   8        2.28        1.56      1.37 o 
   2  -7   8       20.93       19.57      3.38 o 
   3  -7   8       13.94       13.54      8.61 o 
   4  -7   8        4.89        5.36      6.22 o 
   5  -7   8        6.88        6.74      2.92 o 
  -5  -6   8        1.94        0.40      1.19 o 
  -4  -6   8        1.69        1.66      1.72 o 
  -3  -6   8        4.51        4.07      1.75 o 
  -2  -6   8       11.82       10.46      2.14 o 
  -1  -6   8       30.21       30.97      2.56 o 
   0  -6   8        3.23        5.46      2.41 o 
   1  -6   8       85.72       85.13      4.48 o 
   2  -6   8       86.62       99.72      2.27 o 
   3  -6   8        5.21        3.90      4.63 o 
   4  -6   8       64.80       72.62      5.51 o 
   5  -6   8       35.42       33.16      4.92 o 
  -5  -5   8        3.40        2.43      2.14 o 
  -4  -5   8        4.09        4.57      1.59 o 
  -3  -5   8        2.07        2.50      1.38 o 
  -2  -5   8        4.71        7.18      1.82 o 
  -1  -5   8       30.85       33.57      3.19 o 
   0  -5   8        5.79        5.25      1.65 o 
   1  -5   8        1.39        1.80      0.64 o 
   2  -5   8        8.15        8.37      1.64 o 
   3  -5   8       55.35       62.20      7.20 o 
   4  -5   8       17.45       18.10      2.99 o 
   5  -5   8        1.65        0.27      1.24 o 
  -6  -4   8        0.20        0.18      1.57 o 
  -5  -4   8        3.23        2.12      2.38 o 
  -4  -4   8        3.83        2.82      1.42 o 
  -3  -4   8       13.33       11.42      1.68 o 
  -2  -4   8        6.00        6.26      2.91 o 
  -1  -4   8       13.50       14.25      2.33 o 
   0  -4   8       34.35       33.59      2.56 o 
   1  -4   8      162.00      172.32      7.97 o 
   2  -4   8       31.93       29.03      1.83 o 
   3  -4   8        5.10        5.17      1.69 o 
   4  -4   8       21.66       17.44      3.40 o 
   5  -4   8        4.51        3.21      6.32 o 
  -6  -3   8        3.13        1.52      1.96 o 
  -5  -3   8        1.98        1.91      2.73 o 
  -4  -3   8       14.66       10.96      2.62 o 
  -3  -3   8       37.52       41.59      2.83 o 
  -2  -3   8       75.63       86.67      5.20 o 
  -1  -3   8       13.78       13.97      2.17 o 
   0  -3   8       61.94       78.86      4.23 o 
   1  -3   8       90.68       81.27      6.20 o 
   2  -3   8        6.89        7.19      0.90 o 
   3  -3   8       10.78       10.77      1.40 o 
   4  -3   8       13.22       12.22      2.89 o 
   5  -3   8        1.41        0.53      1.31 o 
  -6  -2   8       10.12        6.29      6.21 o 
  -5  -2   8        0.58        0.40      1.72 o 
  -4  -2   8       33.62       34.52      4.70 o 
  -3  -2   8       42.79       41.14      2.63 o 
  -2  -2   8       45.72       49.63      4.37 o 
  -1  -2   8      101.14      111.18      5.22 o 
   0  -2   8       88.37       94.74      4.58 o 
   1  -2   8        8.59        7.24      1.23 o 
   2  -2   8       29.53       28.92      2.48 o 
   3  -2   8       15.52       16.77      1.54 o 
   4  -2   8       16.96       16.30      1.86 o 
  -6  -1   8        0.48        1.38      2.62 o 
  -5  -1   8        0.71        1.14      2.02 o 
  -4  -1   8       10.34        9.57      1.78 o 
  -3  -1   8       51.39       54.00      4.60 o 
  -2  -1   8       30.63       28.47      3.39 o 
  -1  -1   8      140.87      152.71      7.31 o 
   0  -1   8      118.90      124.34      5.74 o 
   1  -1   8       24.95       22.15      1.88 o 
   2  -1   8        9.67        7.14      1.79 o 
   3  -1   8        0.76        1.34      1.68 o 
   4  -1   8        3.12        4.22      1.87 o 
  -6   0   8        0.18        0.08      1.78 o 
  -5   0   8       17.97       16.39      1.97 o 
  -4   0   8       43.76       44.67      3.99 o 
  -3   0   8       95.84       95.09      5.21 o 
  -2   0   8        0.93        0.81      1.63 o 
  -1   0   8       12.39        7.07      2.32 o 
   0   0   8        1.64        1.83      2.37 o 
   1   0   8       13.55       12.13      1.71 o 
   2   0   8        9.68        7.67      1.83 o 
   3   0   8        0.77        0.73      2.30 o 
   4   0   8       11.57       10.46      2.34 o 
  -6   1   8        0.91        0.53      1.08 o 
  -5   1   8        1.03        0.57      0.87 o 
  -4   1   8       52.81       52.12      2.85 o 
  -3   1   8       15.97       19.50      2.24 o 
  -2   1   8        1.18        0.79      1.56 o 
  -1   1   8       11.48       12.22      2.08 o 
   0   1   8       22.38       25.56      3.12 o 
   1   1   8       51.23       52.00      5.26 o 
   2   1   8       22.45       19.63      4.56 o 
   3   1   8       18.27       21.38      2.45 o 
   4   1   8        2.20        1.96      1.50 o 
   5   1   8        1.97        0.88      1.31 o 
  -6   2   8        0.32        0.38      1.13 o 
  -5   2   8        1.01        0.84      1.04 o 
  -4   2   8        1.13        1.41      1.47 o 
  -3   2   8        4.21        4.92      1.68 o 
  -2   2   8       45.96       49.06      2.90 o 
  -1   2   8       29.00       40.59      3.30 o 
   0   2   8       52.78       57.01      4.09 o 
   1   2   8        5.83        7.30      3.40 o 
   2   2   8       16.61       10.77      3.07 o 
   3   2   8       15.20       13.30      2.20 o 
   4   2   8        5.95        5.05      2.35 o 
  -6   3   8        1.06        0.64      1.17 o 
  -5   3   8        5.15        4.14      3.41 o 
  -4   3   8        4.51        3.47      2.01 o 
  -3   3   8        0.18        0.50      0.83 o 
  -2   3   8        2.73        4.43      3.19 o 
  -1   3   8        2.67        4.24      3.30 o 
   0   3   8        0.31        0.32      0.90 o 
   1   3   8        4.50        2.82      1.98 o 
   2   3   8        8.73        5.68      5.20 o 
   3   3   8        7.21        4.75      6.09 o 
   4   3   8        9.83        7.78      3.30 o 
  -6   4   8        3.66        3.67      2.43 o 
  -5   4   8        4.51        2.84      2.16 o 
  -4   4   8        7.22        6.84      1.99 o 
  -3   4   8        4.61        5.85      4.01 o 
  -2   4   8       45.88       45.95      3.00 o 
  -1   4   8        0.08        0.07      0.51 o 
   0   4   8        1.75        1.10      1.55 o 
   1   4   8        6.50        4.16      5.06 o 
   2   4   8        1.69        0.59      2.35 o 
   3   4   8        3.37        1.99      2.20 o 
  -5   5   8        0.08        0.29      1.07 o 
  -4   5   8        4.28        3.16      1.69 o 
  -3   5   8       12.89        9.40      1.97 o 
  -2   5   8       30.70       37.26      3.97 o 
  -1   5   8        6.17        5.70      4.91 o 
   0   5   8        0.46        0.89      1.48 o 
   1   5   8        2.24        0.55      0.85 o 
   2   5   8        7.99        6.20      6.42 o 
  -4   6   8        2.97        3.60      2.20 o 
  -3   6   8       13.39       11.90      2.26 o 
  -2   6   8       14.17       10.68      6.22 o 
  -1   6   8        0.33        0.67      1.54 o 
   0   6   8        8.70        5.13      5.60 o 
   1   6   8        1.25        0.75      1.65 o 
  -3   7   8        2.66        3.14      2.79 o 
  -2   7   8        2.39        1.36      2.13 o 
  -1   7   8        2.88        2.45      2.11 o 
   0   7   8        3.13        2.80      2.77 o 
   0 -11   9        1.31        1.14      2.95 o 
   1 -11   9        1.77        0.71      3.31 o 
   2 -11   9        0.79        2.23      2.43 o 
  -2 -10   9        1.89        2.61      1.92 o 
  -1 -10   9        0.44        0.90      1.35 o 
   0 -10   9        0.40        1.45      2.27 o 
   1 -10   9        1.16        0.75      2.29 o 
   2 -10   9        3.43        3.51      2.68 o 
   3 -10   9        0.69        0.94      2.38 o 
  -3  -9   9        1.12        1.62      2.34 o 
  -2  -9   9        3.00        2.63      1.66 o 
  -1  -9   9        1.24        1.47      1.24 o 
   0  -9   9        5.88        7.12      1.81 o 
   1  -9   9        0.12        0.62      2.24 o 
   2  -9   9        2.05        3.43      2.19 o 
   3  -9   9        1.88        1.99      2.81 o 
   4  -9   9        0.64        0.24      2.00 o 
  -4  -8   9        2.68        2.82      2.09 o 
  -3  -8   9        1.58        2.20      1.48 o 
  -2  -8   9        2.14        1.38      0.95 o 
  -1  -8   9        3.31        4.32      1.73 o 
   0  -8   9        1.92        2.10      1.64 o 
   1  -8   9        1.23        0.56      0.82 o 
   2  -8   9        7.09        5.44      7.19 o 
   3  -8   9        1.64        1.78      2.64 o 
   4  -8   9        4.76        4.34      6.74 o 
   5  -8   9        2.06        1.23      4.26 o 
  -4  -7   9        2.45        2.62      1.81 o 
  -3  -7   9        5.07        5.99      1.67 o 
  -2  -7   9        6.69        5.45      1.47 o 
  -1  -7   9       12.59       14.17      2.23 o 
   0  -7   9       28.47       27.53      2.66 o 
   1  -7   9       14.73       15.08      1.59 o 
   2  -7   9       28.15       29.37      4.99 o 
   3  -7   9       20.59       22.54      3.66 o 
   4  -7   9        5.72        4.85      4.16 o 
   5  -7   9        4.77        5.68      3.22 o 
  -5  -6   9        2.05        2.10      1.96 o 
  -4  -6   9        1.72        1.56      1.74 o 
  -3  -6   9        1.54        2.21      1.17 o 
  -2  -6   9        0.22        0.25      1.29 o 
  -1  -6   9       13.23       15.04      2.93 o 
   0  -6   9        7.62        6.38      1.34 o 
   1  -6   9       33.19       32.50      3.14 o 
   2  -6   9       46.73       48.38      5.18 o 
   3  -6   9        7.36        4.87      5.90 o 
   4  -6   9       26.52       30.93      4.48 o 
   5  -6   9        0.59        0.66      1.70 o 
  -5  -5   9        0.59        1.13      1.49 o 
  -4  -5   9        0.33        0.33      0.67 o 
  -3  -5   9        1.77        2.63      1.25 o 
  -2  -5   9       31.28       27.93      2.43 o 
  -1  -5   9        7.67        6.66      5.07 o 
   0  -5   9       66.57       63.30      4.68 o 
   1  -5   9      116.53      122.04      4.52 o 
   2  -5   9       18.40       17.76      1.62 o 
   3  -5   9       11.78       11.55      3.68 o 
   4  -5   9        4.45        4.51      3.50 o 
   5  -5   9        2.56        3.84      1.81 o 
  -5  -4   9        1.42        0.68      1.71 o 
  -4  -4   9        7.38        7.29      1.43 o 
  -3  -4   9       13.86       11.39      1.87 o 
  -2  -4   9       12.84       15.53      2.22 o 
  -1  -4   9       14.96       18.99      2.68 o 
   0  -4   9       22.68       23.13      3.15 o 
   1  -4   9       20.26       21.01      1.86 o 
   2  -4   9        3.54        5.02      1.41 o 
   3  -4   9       14.15       17.60      3.49 o 
   4  -4   9        5.73        3.34      5.48 o 
   5  -4   9        0.17        0.42      1.20 o 
  -6  -3   9        7.36        4.75      6.64 o 
  -5  -3   9        0.28        0.70      1.61 o 
  -4  -3   9       10.39        7.35      2.61 o 
  -3  -3   9       49.85       53.40      6.16 o 
  -2  -3   9       25.69       19.95      2.85 o 
  -1  -3   9       29.09       23.45      2.34 o 
   0  -3   9      168.02      181.47     10.60 o 
   1  -3   9       97.55      116.73      6.91 o 
   2  -3   9        4.24        3.54      2.25 o 
   3  -3   9        3.93        1.71      1.37 o 
   4  -3   9        5.95        5.63      7.32 o 
   5  -3   9        0.21       -0.08      1.40 o 
  -6  -2   9        3.09        3.43      2.40 o 
  -5  -2   9        7.08        8.01      3.66 o 
  -4  -2   9        6.79        6.06      4.99 o 
  -3  -2   9        1.33        1.95      1.84 o 
  -2  -2   9       73.44       82.38      7.35 o 
  -1  -2   9       24.15       27.76      2.83 o 
   0  -2   9       49.11       41.14      4.69 o 
   1  -2   9        7.09        6.86      2.71 o 
   2  -2   9       36.68       43.44      3.18 o 
   3  -2   9        2.19        1.19      1.20 o 
  -6  -1   9        0.01        0.69      1.70 o 
  -5  -1   9        2.11        2.41      2.20 o 
  -4  -1   9       30.55       27.19      3.17 o 
  -3  -1   9       69.68       69.72      5.85 o 
  -2  -1   9       25.80       29.30      8.64 o 
  -1  -1   9       44.39       48.09      5.57 o 
   0  -1   9       47.59       48.39      3.81 o 
   1  -1   9       30.70       31.86      2.65 o 
   2  -1   9        0.08        0.64      1.98 o 
   3  -1   9        1.60        0.48      1.01 o 
   4  -1   9        3.42        3.73      4.74 o 
  -6   0   9        0.77        0.63      1.49 o 
  -5   0   9        5.06        4.73      3.13 o 
  -4   0   9       29.14       31.80      3.16 o 
  -3   0   9       17.38       17.39      2.69 o 
  -2   0   9      113.71      118.53      5.19 o 
  -1   0   9      128.10      124.92     10.10 o 
   0   0   9       10.60        8.81      7.67 o 
   1   0   9       67.17       63.09      6.60 o 
   2   0   9       20.31       17.91      2.27 o 
   3   0   9        3.47        1.95      1.86 o 
   4   0   9        3.84        2.30      3.78 o 
  -6   1   9        0.92        0.49      0.88 o 
  -5   1   9       15.13       13.12      2.79 o 
  -4   1   9       13.59       17.06      3.06 o 
  -3   1   9        7.85        7.78      2.31 o 
  -2   1   9       75.09       78.97      3.72 o 
  -1   1   9       21.49       22.37      3.37 o 
   0   1   9        7.45        8.88      2.93 o 
   1   1   9       60.85       66.73      4.50 o 
   2   1   9        8.76        6.90      2.13 o 
   3   1   9        4.52        1.52      4.09 o 
   4   1   9        2.80        1.57      3.16 o 
  -6   2   9        3.63        1.76      3.17 o 
  -5   2   9        4.81        4.18      1.60 o 
  -4   2   9       12.75       11.61      3.32 o 
  -3   2   9       30.31       30.30      3.68 o 
  -2   2   9       54.16       49.21      3.81 o 
  -1   2   9       28.44       27.78      2.40 o 
   0   2   9       18.66       19.57      7.35 o 
   1   2   9        0.08        0.35      1.85 o 
   2   2   9       10.47       11.66      3.75 o 
   3   2   9        4.41        4.71      1.88 o 
   4   2   9        3.82        3.74      2.87 o 
  -5   3   9        1.09        1.27      1.17 o 
  -4   3   9        1.78        1.28      1.37 o 
  -3   3   9       12.66       12.91      1.87 o 
  -2   3   9       26.20       23.69      2.47 o 
  -1   3   9        6.24        5.31      1.80 o 
   0   3   9        6.62        8.75      2.34 o 
   1   3   9        8.05       11.58      2.80 o 
   2   3   9        0.32        0.69      0.82 o 
   3   3   9        7.89        6.42      2.46 o 
  -5   4   9        1.77        1.49      1.95 o 
  -4   4   9        8.54        7.75      2.25 o 
  -3   4   9       16.80       14.75      2.92 o 
  -2   4   9        3.15        2.49      1.37 o 
  -1   4   9        1.10        0.61      1.50 o 
   0   4   9        0.44        0.51      1.23 o 
   1   4   9        3.46        3.52      3.40 o 
   2   4   9       12.34       12.20      2.87 o 
  -4   5   9        3.81        2.57      2.18 o 
  -3   5   9        6.48        5.44      6.84 o 
  -2   5   9        8.53        2.63      3.31 o 
  -1   5   9        1.56        1.16      1.86 o 
   0   5   9       25.89       29.09      4.24 o 
   1   5   9        3.52        2.61      2.80 o 
   2   5   9        0.98        0.84      1.50 o 
  -3   6   9        5.66        2.19      3.61 o 
  -2   6   9        1.11        1.03      1.62 o 
  -1   6   9       10.52        9.32      2.41 o 
   0   6   9        1.45        0.59      0.90 o 
  -1 -10  10        3.69        3.25      1.85 o 
   0 -10  10        4.07        2.79      5.34 o 
   1 -10  10        2.09        1.35      2.89 o 
   2 -10  10        6.45        4.13      6.38 o 
   3 -10  10        1.32        2.16      2.40 o 
  -2  -9  10        0.21        0.45      1.12 o 
  -1  -9  10        2.59        1.84      1.76 o 
   0  -9  10       13.99       13.83      2.10 o 
   1  -9  10        4.72        6.28      3.38 o 
   2  -9  10        1.25        0.79      2.24 o 
   3  -9  10        0.61       -0.23      2.24 o 
   4  -9  10        0.85       -0.28      2.01 o 
  -3  -8  10        0.09        0.21      0.69 o 
  -2  -8  10        1.46        1.55      1.36 o 
  -1  -8  10       13.29       10.35      2.98 o 
   0  -8  10       15.28       15.92      2.10 o 
   1  -8  10       18.06       18.49      9.98 o 
   2  -8  10        7.06        5.24      7.27 o 
   3  -8  10        2.39        1.07      2.68 o 
   4  -8  10        4.50        3.26      5.04 o 
  -4  -7  10        1.69        2.15      1.95 o 
  -3  -7  10        1.87        1.24      1.29 o 
  -2  -7  10        6.53        7.91      2.04 o 
  -1  -7  10        7.62        4.76      3.99 o 
   0  -7  10        9.73        9.21      1.58 o 
   1  -7  10       13.97       11.40      2.06 o 
   2  -7  10       11.01        9.69      2.98 o 
   3  -7  10       13.63       11.19     11.92 o 
   4  -7  10        8.83       10.64      4.00 o 
   5  -7  10        1.53        1.50      1.69 o 
  -4  -6  10        0.18        0.79      1.67 o 
  -3  -6  10        1.15        0.84      1.18 o 
  -2  -6  10        3.51        2.74      1.64 o 
  -1  -6  10        0.94        1.11      1.35 o 
   0  -6  10       15.38       19.01      2.12 o 
   1  -6  10        0.09       -0.20      0.81 o 
   2  -6  10        7.18        9.85      2.66 o 
   3  -6  10        1.15        0.25      1.93 o 
   4  -6  10        8.41        9.72      3.54 o 
   5  -6  10        4.82        3.48      7.97 o 
  -5  -5  10        2.32        1.48      1.98 o 
  -4  -5  10        1.61        2.34      2.05 o 
  -3  -5  10        5.66        3.57      1.94 o 
  -2  -5  10        7.76        5.04      2.80 o 
  -1  -5  10       15.64       12.81      1.83 o 
   0  -5  10       29.19       33.36      2.86 o 
   1  -5  10       54.47       55.50      3.18 o 
   2  -5  10        8.56        8.62      1.17 o 
   3  -5  10       23.49       27.87      9.37 o 
   4  -5  10        2.63        5.16      2.32 o 
   5  -5  10        0.87        0.81      1.69 o 
  -5  -4  10        6.99        9.92      3.61 o 
  -4  -4  10        6.16        6.45      1.46 o 
  -3  -4  10       20.87       22.35      2.48 o 
  -2  -4  10        9.08        8.27      5.21 o 
  -1  -4  10       64.42       66.26      3.85 o 
   0  -4  10       49.40       50.22      3.71 o 
   1  -4  10        1.69        1.26      0.95 o 
   2  -4  10       25.41       27.55      2.08 o 
   3  -4  10       17.88       18.52      3.89 o 
   4  -4  10        0.68        1.13      2.52 o 
   5  -4  10        0.37        0.22      0.73 o 
  -5  -3  10        0.83        1.82      3.26 o 
  -4  -3  10        6.61        5.33      3.18 o 
  -3  -3  10       32.12       27.58      2.52 o 
  -2  -3  10        1.85        3.75      3.01 o 
  -1  -3  10      142.93      178.39      6.02 o 
   0  -3  10       63.52       57.56      3.67 o 
   1  -3  10       16.41       13.09      2.78 o 
   2  -3  10       30.66       27.87      2.00 o 
   3  -3  10        4.92        6.67      1.99 o 
   4  -3  10        1.03        0.77      3.09 o 
  -5  -2  10        3.74        3.65      3.97 o 
  -4  -2  10        7.08        6.82      3.55 o 
  -3  -2  10        4.03        4.44      2.87 o 
  -2  -2  10       85.99       83.91      5.87 o 
  -1  -2  10       58.83       62.57      4.78 o 
   0  -2  10        3.94        3.22      3.14 o 
   1  -2  10        2.05        1.24      2.21 o 
   2  -2  10       50.31       44.12      3.03 o 
   3  -2  10        6.22        5.27      1.53 o 
  -6  -1  10        0.35        1.02      1.34 o 
  -5  -1  10        4.96        3.42      2.35 o 
  -4  -1  10       35.64       37.09      4.67 o 
  -3  -1  10        6.78        6.39      3.18 o 
  -2  -1  10       45.92       47.67      4.08 o 
  -1  -1  10       76.35       72.34      4.31 o 
   0  -1  10        1.96        1.22      2.58 o 
   1  -1  10       75.90       74.21      5.59 o 
   2  -1  10       19.60       16.05      2.29 o 
   3  -1  10        3.86        2.24      4.11 o 
  -6   0  10        6.09        4.98      6.48 o 
  -5   0  10        0.21        0.46      0.77 o 
  -4   0  10        8.93       13.90      2.92 o 
  -3   0  10       11.36       10.53      2.19 o 
  -2   0  10       19.63       14.23      2.11 o 
  -1   0  10       24.62       21.85      3.12 o 
   0   0  10       52.76       56.33      5.03 o 
   1   0  10        9.55       14.83      2.18 o 
   2   0  10        0.14        0.47      1.01 o 
   3   0  10        2.62        1.79      2.17 o 
  -5   1  10        3.84        1.72      1.68 o 
  -4   1  10        4.68        4.83      1.93 o 
  -3   1  10       21.29       25.03      2.94 o 
  -2   1  10       28.54       24.39      2.51 o 
  -1   1  10       44.56       40.15      3.64 o 
   0   1  10       27.32       32.23      7.51 o 
   1   1  10        9.40       15.04      3.44 o 
   2   1  10        2.38        1.58      2.59 o 
   3   1  10        0.92        1.16      1.85 o 
   4   1  10        0.33       -0.08      1.17 o 
  -5   2  10        0.21        0.70      1.27 o 
  -4   2  10        4.64        2.54      1.46 o 
  -3   2  10        1.21        1.25      1.44 o 
  -2   2  10        3.11        3.02      2.99 o 
  -1   2  10        5.96        6.62      2.42 o 
   0   2  10        2.64        2.78      1.60 o 
   1   2  10        3.83        2.46      3.12 o 
   2   2  10        7.26        4.43      5.35 o 
   3   2  10        2.67        2.16      3.68 o 
  -5   3  10        1.25        0.84      1.10 o 
  -4   3  10        4.23        4.27      2.28 o 
  -3   3  10        0.08        0.06      1.19 o 
  -2   3  10        3.48        2.95      2.29 o 
  -1   3  10        1.38        0.58      1.34 o 
   0   3  10        4.87        3.39      2.79 o 
   1   3  10       10.59       10.74      2.98 o 
   2   3  10        4.37        3.49      4.28 o 
  -4   4  10        2.57        2.54      2.79 o 
  -3   4  10        2.34        0.93      1.33 o 
  -2   4  10        8.44        7.70      2.54 o 
  -1   4  10        2.09        1.16      2.60 o 
   0   4  10        8.16        9.21      5.86 o 
   1   4  10        0.41        0.19      1.12 o 
   2   4  10        6.87        8.16      3.18 o 
  -3   5  10        0.05        0.60      1.25 o 
  -2   5  10        4.54        2.57      3.03 o 
  -1   5  10        6.52        8.07      2.85 o 
   0   5  10        0.26        0.47      1.53 o 
   0 -10  11        1.70        2.50      3.69 o 
   1 -10  11       11.13        9.58     12.56 o 
   2 -10  11        6.49        5.38      7.83 o 
  -2  -9  11        4.16        5.15      1.89 o 
  -1  -9  11       10.94       14.56      3.46 o 
   0  -9  11        4.34        4.37      7.66 o 
   1  -9  11        7.51        5.42      5.02 o 
   2  -9  11        1.70        1.00      2.61 o 
   3  -9  11        0.61        0.92      2.15 o 
  -3  -8  11        2.18        2.30      1.35 o 
  -2  -8  11        4.27        3.62      2.31 o 
  -1  -8  11       16.38       17.16      2.44 o 
   0  -8  11        0.99        0.04      1.20 o 
   1  -8  11        9.00        6.10      5.97 o 
   2  -8  11        4.64        2.17      3.86 o 
   3  -8  11        0.44       -0.07      2.12 o 
   4  -8  11        4.25        5.41      3.34 o 
  -3  -7  11        1.34        0.79      0.91 o 
  -2  -7  11        0.84        0.62      1.25 o 
  -1  -7  11        1.47        0.54      1.34 o 
   0  -7  11       14.15       12.32      2.58 o 
   1  -7  11        8.34        7.61      3.82 o 
   2  -7  11        0.16        0.85      1.92 o 
   3  -7  11        2.87        0.87      1.42 o 
   4  -7  11        2.45        2.95      2.16 o 
  -4  -6  11        0.38        0.82      1.60 o 
  -3  -6  11        2.14        1.45      1.11 o 
  -2  -6  11        1.57        3.14      2.08 o 
  -1  -6  11        7.86        6.27      2.54 o 
   0  -6  11       21.97       16.68      2.27 o 
   1  -6  11        5.82        6.53      1.44 o 
   2  -6  11        8.28       10.32      2.97 o 
   3  -6  11       10.26       13.12      2.96 o 
   4  -6  11        8.34        3.77      5.76 o 
  -4  -5  11        0.58        0.37      1.34 o 
  -3  -5  11        9.37        9.79      2.18 o 
  -2  -5  11        6.10        5.12      5.47 o 
  -1  -5  11        8.39        6.92      2.89 o 
   0  -5  11       26.55       21.57      2.07 o 
   1  -5  11       10.86       17.13      2.88 o 
   2  -5  11       13.60       11.48      3.82 o 
   3  -5  11        4.00        4.67      3.34 o 
   4  -5  11        8.68        9.69      3.81 o 
  -5  -4  11        0.86        0.98      1.68 o 
  -4  -4  11        1.59        1.87      2.15 o 
  -3  -4  11        0.12        0.79      2.04 o 
  -2  -4  11       11.72       13.39      2.26 o 
  -1  -4  11        0.51        1.29      1.19 o 
   0  -4  11       14.10        8.99      3.23 o 
   1  -4  11        6.76        3.36      3.30 o 
   2  -4  11        0.08        0.43      1.28 o 
   3  -4  11       11.71       10.25      2.69 o 
   4  -4  11        4.38        2.73      6.65 o 
  -5  -3  11        1.56        1.73      1.52 o 
  -4  -3  11        2.50        1.46      2.29 o 
  -3  -3  11        8.39        6.86      9.23 o 
  -2  -3  11       14.54       13.83      2.30 o 
  -1  -3  11       16.37       10.74      1.94 o 
   0  -3  11        8.14       10.99      1.97 o 
   1  -3  11        2.85        2.47      2.08 o 
   2  -3  11        2.39        0.34      1.06 o 
   3  -3  11        8.38        5.01      8.91 o 
   4  -3  11        1.17        1.08      1.28 o 
  -5  -2  11        0.49        0.26      1.39 o 
  -4  -2  11       22.90       23.46      3.09 o 
  -3  -2  11       17.30       20.41      3.52 o 
  -2  -2  11        8.06        9.07      2.70 o 
  -1  -2  11       22.95       17.24      3.19 o 
   0  -2  11        7.79        7.88      4.57 o 
   1  -2  11       14.35       14.71      2.07 o 
   2  -2  11       12.11       15.86      2.84 o 
   3  -2  11        3.08        2.61      4.95 o 
  -5  -1  11        0.06        0.40      1.60 o 
  -4  -1  11        5.15        3.54      3.52 o 
  -3  -1  11        8.36        9.41      2.85 o 
  -2  -1  11       18.42       18.09      2.71 o 
  -1  -1  11        9.22        5.72      6.38 o 
   0  -1  11       45.04       48.90      4.36 o 
   1  -1  11       24.74       32.27      3.49 o 
   2  -1  11        0.76        0.47      1.06 o 
   3  -1  11        2.19        1.65      2.99 o 
  -5   0  11        0.86        0.66      0.96 o 
  -4   0  11        4.26        2.39      2.80 o 
  -3   0  11        4.71        3.96      2.18 o 
  -2   0  11        8.85       12.55      2.02 o 
  -1   0  11       22.76       25.26      7.21 o 
   0   0  11       19.92       23.87      3.80 o 
   1   0  11        2.71        2.86      3.47 o 
   2   0  11        0.19        0.53      1.62 o 
   3   0  11        1.03        0.60      1.93 o 
  -5   1  11        3.54        2.02      1.73 o 
  -4   1  11        2.67        1.43      2.17 o 
  -3   1  11        2.24        2.37      2.05 o 
  -2   1  11        0.59        0.18      1.04 o 
  -1   1  11        4.96        4.80      2.10 o 
   0   1  11        0.60        0.53      1.40 o 
   1   1  11        1.54        1.78      1.99 o 
   2   1  11        1.80        1.19      2.40 o 
   3   1  11        4.58        1.57      3.24 o 
  -5   2  11        4.19        3.46      2.06 o 
  -4   2  11        0.74        1.24      1.28 o 
  -3   2  11        1.55        1.05      1.14 o 
  -2   2  11        0.71        0.28      1.17 o 
  -1   2  11        2.09        1.40      1.17 o 
   0   2  11        5.69        4.87      7.64 o 
   1   2  11        2.92        2.33      3.06 o 
   2   2  11        4.56        2.91      7.62 o 
  -4   3  11        3.53        3.15      3.37 o 
  -3   3  11        2.40        1.22      1.41 o 
  -2   3  11       10.37        8.56      5.33 o 
  -1   3  11        1.48        1.63      2.14 o 
   0   3  11        9.94       10.40      2.90 o 
   1   3  11        0.47        0.67      1.30 o 
  -3   4  11        1.08        0.90      1.61 o 
  -2   4  11        0.85        0.74      1.26 o 
  -1   4  11        0.79        0.87      1.72 o 
   0   4  11        0.05        0.35      0.94 o 
  -1  -9  12        0.81        1.47      1.44 o 
   0  -9  12        2.83        2.48      5.51 o 
   1  -9  12        2.65        2.22      4.12 o 
   2  -9  12        1.91        1.11      2.71 o 
  -2  -8  12        3.77        2.71      1.55 o 
  -1  -8  12        1.81        2.20      2.35 o 
   0  -8  12        0.32        0.66      2.18 o 
   1  -8  12        4.57        6.51      4.15 o 
   2  -8  12        0.03       -0.44      2.15 o 
   3  -8  12        2.85        1.46      2.87 o 
  -3  -7  12        0.22        0.10      0.98 o 
  -2  -7  12        4.22        4.45      2.28 o 
  -1  -7  12        3.40        2.95      1.64 o 
   0  -7  12        8.58        9.71      2.68 o 
   1  -7  12       18.79       19.06      3.80 o 
   2  -7  12        5.83        5.74      2.58 o 
   3  -7  12        0.60        0.82      2.05 o 
  -3  -6  12        0.83        1.60      1.32 o 
  -2  -6  12        2.74        1.43      2.02 o 
  -1  -6  12        1.55        1.56      1.57 o 
   0  -6  12        6.31        7.21      2.26 o 
   1  -6  12       17.56        9.14     11.52 o 
   2  -6  12        5.26        3.35      6.03 o 
   3  -6  12        1.63        1.20      1.95 o 
   4  -6  12        0.36        0.32      2.27 o 
  -4  -5  12        2.45        1.02      1.81 o 
  -3  -5  12        1.51        1.32      2.33 o 
  -2  -5  12        2.88        2.17      1.51 o 
  -1  -5  12       13.84       15.29      2.44 o 
   0  -5  12        2.57        5.26      2.91 o 
   1  -5  12        1.34        0.99      1.61 o 
   2  -5  12        0.54        0.77      2.01 o 
   3  -5  12        3.04        4.09      2.16 o 
   4  -5  12       11.36       14.07      3.36 o 
  -4  -4  12        2.39        2.34      2.72 o 
  -3  -4  12        4.26        3.30      3.39 o 
  -2  -4  12        0.96        1.94      2.05 o 
  -1  -4  12        2.24        1.54      1.67 o 
   0  -4  12        2.09        2.34      1.42 o 
   1  -4  12        0.49        0.51      0.67 o 
   2  -4  12        8.68        6.65     11.79 o 
   3  -4  12        8.68       10.56      2.82 o 
   4  -4  12        4.56        1.86      6.47 o 
  -4  -3  12        3.61        2.00      2.28 o 
  -3  -3  12        6.93        8.71      7.95 o 
  -2  -3  12        5.79        6.26      4.73 o 
  -1  -3  12        6.13        5.20      4.59 o 
   0  -3  12       11.17       16.16      2.21 o 
   1  -3  12       11.76       10.59      4.80 o 
   2  -3  12        2.01        0.91      1.50 o 
   3  -3  12       13.32       13.10      5.40 o 
  -4  -2  12        6.24        6.98      6.72 o 
  -3  -2  12        5.32        4.02      2.29 o 
  -2  -2  12        0.42        1.54      1.97 o 
  -1  -2  12       29.48       39.46      4.14 o 
   0  -2  12       13.77       11.78      2.17 o 
   1  -2  12        8.54        9.97      4.66 o 
   2  -2  12        6.09        4.12      2.02 o 
  -4  -1  12        3.25        3.12      3.63 o 
  -3  -1  12        0.58        1.62      1.60 o 
  -2  -1  12        6.67        6.47      3.30 o 
  -1  -1  12        0.23        0.41      1.42 o 
   0  -1  12       15.31       19.77      2.85 o 
   1  -1  12        0.80        2.10      4.37 o 
   2  -1  12        6.90        4.97      6.39 o 
  -4   0  12       10.54       10.02      3.30 o 
  -3   0  12        4.73        6.00      2.51 o 
  -2   0  12        2.28        1.13      1.61 o 
  -1   0  12        2.74        0.74      1.55 o 
   0   0  12        0.06        0.76      1.88 o 
   1   0  12        6.13        3.54      6.86 o 
   2   0  12        0.22        1.51      1.80 o 
   3   0  12        1.61        0.94      1.02 o 
  -4   1  12        5.69        4.94      2.67 o 
  -3   1  12        1.01        1.79      1.88 o 
  -2   1  12        3.33        4.13      1.92 o 
  -1   1  12        3.60        3.14      2.03 o 
   0   1  12        0.09        0.59      1.09 o 
   1   1  12        0.07       -0.13      1.70 o 
   2   1  12        8.74        7.38      2.18 o 
  -4   2  12        6.52        7.27      1.91 o 
  -3   2  12        1.38        1.09      1.13 o 
  -2   2  12        8.68        7.64      2.89 o 
  -1   2  12        4.54        4.25      5.15 o 
   0   2  12        0.33        0.38      2.59 o 
   1   2  12        1.93        1.75      2.48 o 
  -3   3  12        3.79        2.67      3.45 o 
  -2   3  12        4.65        4.41      3.13 o 
  -1   3  12        1.96        2.24      3.73 o 
   0   3  12        0.71        1.09      1.11 o 
  -1  -8  13        0.13        0.43      0.85 o 
   0  -8  13        9.97       11.53      4.16 o 
   1  -8  13        5.25        6.41      3.33 o 
   2  -8  13        3.94        2.38      3.00 o 
  -2  -7  13        0.10        0.06      1.26 o 
  -1  -7  13        2.42        0.96      1.58 o 
   0  -7  13        1.67        1.03      1.81 o 
   1  -7  13        0.43        0.26      2.35 o 
   2  -7  13        0.75        0.42      1.51 o 
  -3  -6  13        6.58        6.55      2.82 o 
  -2  -6  13        4.56        5.89      2.78 o 
  -1  -6  13        3.97        3.91      3.94 o 
   0  -6  13        1.15        1.32      1.75 o 
   1  -6  13        2.23        2.40      2.52 o 
   2  -6  13        2.00        1.77      3.67 o 
   3  -6  13        4.24        3.33      5.66 o 
  -3  -5  13        0.63        0.36      1.14 o 
  -2  -5  13        1.08        0.80      2.01 o 
  -1  -5  13        0.11        0.58      1.71 o 
   0  -5  13        5.53        3.80      2.07 o 
   1  -5  13        2.61        2.51      2.45 o 
   2  -5  13        0.57        0.95      2.35 o 
   3  -5  13        0.74        0.85      3.36 o 
  -3  -4  13        1.01        1.29      3.83 o 
  -2  -4  13        3.91        4.02      1.99 o 
  -1  -4  13        0.21        0.30      1.01 o 
   0  -4  13        3.33        1.89      3.22 o 
   1  -4  13        4.35        4.76      2.06 o 
   2  -4  13        0.36        1.33      3.33 o 
   3  -4  13        4.59        2.58      6.49 o 
  -4  -3  13        4.84        5.61      3.39 o 
  -3  -3  13        1.56        1.98      2.19 o 
  -2  -3  13        1.78        0.72      1.70 o 
  -1  -3  13        1.78        2.00      1.48 o 
   0  -3  13        7.71        8.17      2.46 o 
   1  -3  13       10.80       12.85      2.84 o 
   2  -3  13        1.73        1.65      6.06 o 
  -4  -2  13        2.65        1.92      3.44 o 
  -3  -2  13        1.14        1.52      1.81 o 
  -2  -2  13        2.13        0.97      2.33 o 
  -1  -2  13        5.28        5.58      2.26 o 
   0  -2  13       22.61       26.08      3.30 o 
   1  -2  13       14.39       19.31      4.50 o 
   2  -2  13        1.63        0.49      1.87 o 
  -4  -1  13        1.50        1.58      1.66 o 
  -3  -1  13        1.48        1.74      2.79 o 
  -2  -1  13        2.14        3.32      1.99 o 
  -1  -1  13        5.10        5.00      6.45 o 
   0  -1  13        2.79        1.86      2.64 o 
   1  -1  13       10.04       11.09      3.14 o 
   2  -1  13        3.27        1.81      4.15 o 
  -3   0  13        0.66        0.97      1.25 o 
  -2   0  13        5.96        4.29      4.22 o 
  -1   0  13        8.37        5.59      8.43 o 
   0   0  13       11.99       12.75     10.89 o 
   1   0  13        1.17        0.72      3.28 o 
  -3   1  13        8.33        5.40      4.75 o 
  -2   1  13        8.28        5.96      6.80 o 
  -1   1  13        4.56        3.50      4.62 o 
   0   1  13        8.34        9.78      2.62 o 
   1   1  13        0.60        0.40      1.82 o 
  -2   2  13        1.16        0.68      2.70 o 
  -1   2  13        8.09        8.78      2.60 o 
  -1  -7  14        2.50        1.39      3.29 o 
   0  -7  14        0.21        0.64      1.86 o 
   1  -7  14        0.41        0.77      1.81 o 
  -2  -6  14        5.12        3.30      5.84 o 
  -1  -6  14        1.00        0.94      1.29 o 
   0  -6  14        0.91        1.05      1.85 o 
   1  -6  14        4.62        6.24      2.91 o 
  -2  -5  14        1.97        3.47      2.24 o 
  -1  -5  14        0.51        0.79      1.22 o 
   0  -5  14        0.71        0.90      1.41 o 
   1  -5  14        0.64       -1.09      2.30 o 
   2  -5  14        0.74        0.71      2.51 o 
  -3  -4  14        0.34        0.41      2.01 o 
  -2  -4  14        2.67        2.10      3.08 o 
  -1  -4  14        4.50        4.10      2.20 o 
   0  -4  14        5.48        3.75      3.12 o 
   1  -4  14        7.82        3.79      9.23 o 
   2  -4  14        3.86        3.62      5.47 o 
  -3  -3  14        2.05        2.27      1.94 o 
  -2  -3  14        2.12        1.67      2.68 o 
  -1  -3  14        2.21        1.07      2.02 o 
   0  -3  14        4.40        3.83      6.28 o 
   1  -3  14        7.23        9.41      6.31 o 
  -3  -2  14        4.85        3.64      5.47 o 
  -2  -2  14        1.25        0.62      1.92 o 
  -1  -2  14        8.61        6.22      9.24 o 
   0  -2  14       17.81       24.25      3.88 o 
   1  -2  14       12.41       16.81      3.38 o 
  -2  -1  14        6.35        4.43      2.34 o 
  -1  -1  14        4.49        4.36      7.20 o 
   0  -1  14        1.41        2.36      3.01 o 
   1  -1  14        3.47        2.05      6.03 o 
  -2   0  14        0.89        0.88      1.10 o 
  -1   0  14        2.50        2.44      1.62 o 
   0   0  14       20.00       22.37      3.59 o 
                                                 
